# Supplementary material for: Building a eukaryotic chromosome arm by de novo design and synthesis
Source: Nat Commun. 2023 Nov 30;14:7886. doi: 10.1038/s41467-023-43531-5 (PMC10689750; doi:10.1038/s41467-023-43531-5)
Supplement: Supplementary file 3 — Supplementary Data 1 [file 41467_2023_43531_MOESM3_ESM.xlsx]

## Sheet: Designed sequences of neochr
Designed seqeuences	ptWT10	ptWT10U	ptWT12	ptWT18	ptWT25	ptWT27	ptWT31	ptSYN10	ptSYN12	ptSYN24
Location: 1-32000	CACACACACCACACCCACACCACACACACACCACACCCACACCACACCCACACACACCCACACCCACACACCACACCCACACACACACCCACACCCACACACCACACCCACACCACACACCACACCCACACACCACACCCACACACCACACCCACACACCCACACCCACACATAACTTCGTATAATGTACATTATACGAAGTTATCACATCATTATGCACGGCACTTGCCTCAGCGGTCTATACCCTGTGCCATTTACCCATAACTCCCACGATTATCCACATTTTAATATCTATATCTCATTCGGCGGCCCCAAATATTGTATAACTGCTCTTAATACATACGTTATACCACTTTTACACCATATACTAACCACTCAATTTATATACACTTATGTCAA…	CACACACACCACACCCACACCACACACACACCACACCCACACCACACCCACACACACCCACACCCACACACCACACCCACACACACACCCACACCCACACACCACACCCACACCACACACCACACCCACACACCACACCCACACACCACACCCACACACCCACACCCACACATAACTTCGTATAATGTACATTATACGAAGTTATCACATCATTATGCACGGCACTTGCCTCAGCGGTCTATACCCTGTGCCATTTACCCATAACTCCCACGATTATCCACATTTTAATATCTATATCTCATTCGGCGGCCCCAAATATTGTATAACTGCTCTTAATACATACGTTATACCACTTTTACACCATATACTAACCACTCAATTTATATACACTTATGTCAA…	CACACACACCACACCCACACCACACACACACCACACCCACACCACACCCACACACACCCACACCCACACACCACACCCACACACACACCCACACCCACACACCACACCCACACCACACACCACACCCACACACCACACCCACACACCACACCCACACACCCACACCCACACATAACTTCGTATAATGTACATTATACGAAGTTATCACATCATTATGCACGGCACTTGCCTCAGCGGTCTATACCCTGTGCCATTTACCCATAACTCCCACGATTATCCACATTTTAATATCTATATCTCATTCGGCGGCCCCAAATATTGTATAACTGCTCTTAATACATACGTTATACCACTTTTACACCATATACTAACCACTCAATTTATATACACTTATGTCAA…	CACACACACCACACCCACACCACACACACACCACACCCACACCACACCCACACACACCCACACCCACACACCACACCCACACACACACCCACACCCACACACCACACCCACACCACACACCACACCCACACACCACACCCACACACCACACCCACACACCCACACCCACACATAACTTCGTATAATGTACATTATACGAAGTTATCACATCATTATGCACGGCACTTGCCTCAGCGGTCTATACCCTGTGCCATTTACCCATAACTCCCACGATTATCCACATTTTAATATCTATATCTCATTCGGCGGCCCCAAATATTGTATAACTGCTCTTAATACATACGTTATACCACTTTTACACCATATACTAACCACTCAATTTATATACACTTATGTCAA…	CACACACACCACACCCACACCACACACACACCACACCCACACCACACCCACACACACCCACACCCACACACCACACCCACACACACACCCACACCCACACACCACACCCACACCACACACCACACCCACACACCACACCCACACACCACACCCACACACCCACACCCACACATAACTTCGTATAATGTACATTATACGAAGTTATCACATCATTATGCACGGCACTTGCCTCAGCGGTCTATACCCTGTGCCATTTACCCATAACTCCCACGATTATCCACATTTTAATATCTATATCTCATTCGGCGGCCCCAAATATTGTATAACTGCTCTTAATACATACGTTATACCACTTTTACACCATATACTAACCACTCAATTTATATACACTTATGTCAA…	CACACACACCACACCCACACCACACACACACCACACCCACACCACACCCACACACACCCACACCCACACACCACACCCACACACACACCCACACCCACACACCACACCCACACCACACACCACACCCACACACCACACCCACACACCACACCCACACACCCACACCCACACATAACTTCGTATAATGTACATTATACGAAGTTATCACATCATTATGCACGGCACTTGCCTCAGCGGTCTATACCCTGTGCCATTTACCCATAACTCCCACGATTATCCACATTTTAATATCTATATCTCATTCGGCGGCCCCAAATATTGTATAACTGCTCTTAATACATACGTTATACCACTTTTACACCATATACTAACCACTCAATTTATATACACTTATGTCAA…	CACACACACCACACCCACACCACACACACACCACACCCACACCACACCCACACACACCCACACCCACACACCACACCCACACACACACCCACACCCACACACCACACCCACACCACACACCACACCCACACACCACACCCACACACCACACCCACACACCCACACCCACACATAACTTCGTATAATGTACATTATACGAAGTTATCACATCATTATGCACGGCACTTGCCTCAGCGGTCTATACCCTGTGCCATTTACCCATAACTCCCACGATTATCCACATTTTAATATCTATATCTCATTCGGCGGCCCCAAATATTGTATAACTGCTCTTAATACATACGTTATACCACTTTTACACCATATACTAACCACTCAATTTATATACACTTATGTCAA…	CACACACACCACACCCACACCACACACACACCACACCCACACCACACCCACACACACCCACACCCACACACCACACCCACACACACACCCACACCCACACACCACACCCACACCACACACCACACCCACACACCACACCCACACACCACACCCACACACCCACACCCACACATAACTTCGTATAATGTACATTATACGAAGTTATCACATCATTATGCACGGCACTTGCCTCAGCGGTCTATACCCTGTGCCATTTACCCATAACTCCCACGATTATCCACATTTTAATATCTATATCTCATTCGGCGGCCCCAAATATTGTATAACTGCTCTTAATACATACGTTATACCACTTTTACACCATATACTAACCACTCAATTTATATACACTTATGTCAA…	CACACACACCACACCCACACCACACACACACCACACCCACACCACACCCACACACACCCACACCCACACACCACACCCACACACACACCCACACCCACACACCACACCCACACCACACACCACACCCACACACCACACCCACACACCACACCCACACACCCACACCCACACATAACTTCGTATAATGTACATTATACGAAGTTATCACATCATTATGCACGGCACTTGCCTCAGCGGTCTATACCCTGTGCCATTTACCCATAACTCCCACGATTATCCACATTTTAATATCTATATCTCATTCGGCGGCCCCAAATATTGTATAACTGCTCTTAATACATACGTTATACCACTTTTACACCATATACTAACCACTCAATTTATATACACTTATGTCAA…	CACACACACCACACCCACACCACACACACACCACACCCACACCACACCCACACACACCCACACCCACACACCACACCCACACACACACCCACACCCACACACCACACCCACACCACACACCACACCCACACACCACACCCACACACCACACCCACACACCCACACCCACACATAACTTCGTATAATGTACATTATACGAAGTTATCACATCATTATGCACGGCACTTGCCTCAGCGGTCTATACCCTGTGCCATTTACCCATAACTCCCACGATTATCCACATTTTAATATCTATATCTCATTCGGCGGCCCCAAATATTGTATAACTGCTCTTAATACATACGTTATACCACTTTTACACCATATACTAACCACTCAATTTATATACACTTATGTCAA…
Location: 32001-64000	GCGGTGCTCAATGACCGGGACTAAAGAGGCGAAGATTATGGTGTGTGACCCGTTATGCCCGAGTTCGGTCAGAGCGTCATTGCGAGTAGTCGATTGCTTTCTCAATCTCCGAGCGATTTAGCGTGACAGCCCCAGGGAACCCACAAAATGTGATCGCAGTCCATCCGATCGTACACAGAAAGGAAGGGCCCCATACACCGACGCACCTGTTTACCCGTCGTATGCACAAACGAGCCGCACGAACCAGAGAGCATAAAGAAGACCTCTAGTTCCTTCGGAGAGACGGAGTCACTGCCAACCGAGACGGTCATAGCTGTTTCCTGAGATTGTACTGAGAGTGCACCATATCGACTACGTCGTtAAGGCCGTTTCTGACAGAGTAAAATTCTTGAGGGAACT…	TACATTTTGTAATCAATGTTCAGAAGAAAATTTGTGTTAGAAGGACGAGTCACCACGTACCAATAGCAACAACGATCGGTCGGACTATTCATTGTGGTGGTGACGCTCGGATTACACGGGAAAGGTGCTTGTGTCCCGACAGGCTAGGATATAATGCTGAGGCGgtaaAACGACGGCCAGTCGaaccacgcaatgcgTCTCGATCCGCAGTGTCTTGCGTCTCTCGCTTTACCCCAATCGTTCAGCGTGGGATTTGCTACAACTTCTGAGTGCTATATGTACGAAACCATGTTATGTATGCACAAGGCCGACAATAGGACGTAGCCTTCGAGTTAGTACGTAGCGTGGTCGCATAAGCACAGTAGATCCTCCCCGCGCATCCTATTTATTAAGTTAATT…	TCTCTCCCGATGCTCCCTCTTCCCTGTTAAAGATTGAAGATTTGTTGCCATTCTGAGCAATAGAAAATCACGAATATTGGTGAAAGCTTCTATTGCGCCTTCCTCTGTATCGTATTCCTCTCCAGTAATGTACTTCTTGATTGCCCTAAACTGCTTCCTTGACTTCGGTACAATAACATCGGCACTAGATGGAAATAAAGATGGAGTGGCAAGAGAGTATCCCGAAATACCCATTACAGATGATGTGACACTTAATTTGAACTCTTGACGCTCTTGTAGTTCAATCCAGAAGGATGATAAGCTTACTTTGAGGAGGCGATCTTCCTCTGCCAATTGGTGTATAAATCTAGCCTTAGGATCGTCTGGGAATAATGGAATATTATATACCGCAAGAGAATT…	TTCTCTCCCGATGCTCCCTCTTCCCTGTTAAAGATTGAAGATTTGTTGCCATTCTGAGCAATAGAAAATCACGAATATTGGTGAAAGCTTCTATTGCGCCTTCCTCTGTATCGTATTCCTCTCCAGTAATGTACTTCTTGATTGCCCTAAACTGCTTCCTTGACTTCGGTACAATAACATCGGCACTAGATGGAAATAAAGATGGAGTGGCAAGAGAGTATCCCGAAATACCCATTACAGATGATGTGACACTTAATTTGAACTCTTGACGCTCTTGTAGTTCAATCCAGAAGGATGATAAGCTTACTTTGAGGAGGCGATCTTCCTCTGCCAATTGGTGTATAAATCTAGCCTTAGGATCGTCTGGGAATAATGGAATATTATATACCGCAAGAGAAT…	TCTCTCCCGATGCTCCCTCTTCCCTGTTAAAGATTGAAGATTTGTTGCCATTCTGAGCAATAGAAAATCACGAATATTGGTGAAAGCTTCTATTGCGCCTTCCTCTGTATCGTATTCCTCTCCAGTAATGTACTTCTTGATTGCCCTAAACTGCTTCCTTGACTTCGGTACAATAACATCGGCACTAGATGGAAATAAAGATGGAGTGGCAAGAGAGTATCCCGAAATACCCATTACAGATGATGTGACACTTAATTTGAACTCTTGACGCTCTTGTAGTTCAATCCAGAAGGATGATAAGCTTACTTTGAGGAGGCGATCTTCCTCTGCCAATTGGTGTATAAATCTAGCCTTAGGATCGTCTGGGAATAATGGAATATTATATACCGCAAGAGAATT…	TCTCTCCCGATGCTCCCTCTTCCCTGTTAAAGATTGAAGATTTGTTGCCATTCTGAGCAATAGAAAATCACGAATATTGGTGAAAGCTTCTATTGCGCCTTCCTCTGTATCGTATTCCTCTCCAGTAATGTACTTCTTGATTGCCCTAAACTGCTTCCTTGACTTCGGTACAATAACATCGGCACTAGATGGAAATAAAGATGGAGTGGCAAGAGAGTATCCCGAAATACCCATTACAGATGATGTGACACTTAATTTGAACTCTTGACGCTCTTGTAGTTCAATCCAGAAGGATGATAAGCTTACTTTGAGGAGGCGATCTTCCTCTGCCAATTGGTGTATAAATCTAGCCTTAGGATCGTCTGGGAATAATGGAATATTATATACCGCAAGAGAATT…	TCTCTCCCGATGCTCCCTCTTCCCTGTTAAAGATTGAAGATTTGTTGCCATTCTGAGCAATAGAAAATCACGAATATTGGTGAAAGCTTCTATTGCGCCTTCCTCTGTATCGTATTCCTCTCCAGTAATGTACTTCTTGATTGCCCTAAACTGCTTCCTTGACTTCGGTACAATAACATCGGCACTAGATGGAAATAAAGATGGAGTGGCAAGAGAGTATCCCGAAATACCCATTACAGATGATGTGACACTTAATTTGAACTCTTGACGCTCTTGTAGTTCAATCCAGAAGGATGATAAGCTTACTTTGAGGAGGCGATCTTCCTCTGCCAATTGGTGTATAAATCTAGCCTTAGGATCGTCTGGGAATAATGGAATATTATATACCGCAAGAGAATT…	TGATGTACTCAGCAGCCCATTTGGACTGACCATATCCACCAGTGAGCCCGCTTGCAGAGTTCATTAAATCGTCTGATTCTAAAATGCCTGGCTTCCCTTCGCTAACAAGTTTATCTGACAAATTAAAGTAGTATTCAGTGTCAAGAGTAGAAGTGGAGGAAACAAAGTCAAAGAACTTTGGCTTGCCGACGGCGGCTAAGCTCATAACATTGATAGTTGAAATAACATTTGGATCCCTCAATTTGGCATATGGATAAACCCAGTGAACTAACGCACCATTATGGATAATTATATCAACTGTGTTTGCCAAATCCATCCACTTCTCATCTGAAAGACCAAATTGGCTTTTAGATAAATCGCCTAATACAACTTTAATATTTGAGGCAAATTTTTCGTTCC…	gaagatcaatctttcagcgtcagcttcgtcccacaaggtaacgtaaacgtaaacttccaaagagaagaaaaccttaccttggtggaacaaagagaagaagtgttgggtcttgatggtagactttggaactctcttgtcgtccttgtttggggtaacaacagcgtgggtttccaatgggatagattgcaaagacaagtattcgaattgttcagaaactggcaaaacagaagacaagaagtcgttcaaagacatctttctagattttttcgatgcttttttcgcgagacgcaggagtttcagaccaaggcccttttataagcttgggtagaatattacaagttaattaattcaaggaggggcgcgccTGAGAGAGACCCAAGACACTGCGGATCGAGCTCG…	gttgaaaccaagttgttgttgaactacccaaagccaggtatcgctgctttgccaatcaacttggttgtttctatcgttagattccaagcttgtttgaccgtttctttgaccaacgctgaagaattcgcttctacctctaacggttcttcttctgaaaacggtatggaaggtaactctggttacttcttgatgttctctttctctccagaatacagaatggaattcgaaatcaagtctttgatcggttctagatctaagttggaaaacatcccaaagatcggttctgttatcgaataccaaatcaagaagtggttcgttgaaagatgtgttgaaccaagattccaattcgttagattgccatctatgtggccaagatctaagaacaccagagaagaaaag…
Location: 64001-96000					CCAACTGATATCGAATCGCTGCTTGATGTTCAAGGCAAATTCCAACTAGGTTTGGATACTATCATTAACCTGGAAGGTAGCGTTTGGTATTCTTTCCATCCATGCGATACATCATGTATAGTAGGTGACCAGGCTGAGTTCATGTCAACTTACTTAAGACGATGGGTCAGTATTTTCATATTTAGTTGGTTAGGTTATGAAGATTCATAGCTTAACCTAGGAAAGCTTTTTAAAACACTATGCAATCATCTATGTAAATATATATATATATATATATTATACCGGCGGTAGTAAGCAGTATTTTTTTCTATCAGTCTATATTATTTGTTTCTTTTTCTTGTCTGTTTTCTCATGTTACCTTCTTAGCATTACCATAATGCGAATCTTCTGATGATGTGT…	TCTTCGTTATTACTCATGAAAACCTACAAGTAAGCGGCTCAATGGCATTTCGTGGCAGATAATCTTCAGCTATCATTATTATTTTTGAGAGGATGGTTTTTAGGAGCAGTTTGAGGAATAAACAAGAGCTTAATGTACCGTTATACATTTTTAAAAAGCTGTCTTTTTTATTGGGTTCACAGCTCTCATTTTTTTCCATGCAAAATCATTTTTTTAGCCGCCGATGCTTCAAAATGGGTTTAAGATATTTATTGTTTAAATGTTTCTGCATCTGGATTCACTGAAAAAAATTTAGACGCCTAACATGTATTTTGCATTTAAAGGATTATGCGGGAGAAGATTTCTGCCCATTGCCTCTTTTCTTACTATATTGAATAGAATATTATTCCAATACTGGCT…	CAACTGATATCGAATCGCTGCTTGATGTTCAAGGCAAATTCCAACTAGGTTTGGATACTATCATTAACCTGGAAGGTAGCGTTTGGTATTCTTTCCATCCATGCGATACATCATGTATAGTAGGTGACCAGGCTGAGTTCATGTCAACTTACTTAAGACGATGGGTCAGTATTTTCATATTTAGTTGGTTAGGTTATGAAGATTCATAGCTTAACCTAGGAAAGCTTTTTAAAACACTATGCAATCATCTATGTAAATATATATATATATATATATTATACCGGCGGTAGTAAGCAGTATTTTTTTCTATCAGTCTATATTATTTGTTTCTTTTTCTTGTCTGTTTTCTCATGTTACCTTCTTAGCATTACCATAATGCGAATCTTCTGATGATGTGTC…

## Sheet: Variations of assembled neochr
ptWT10
Position	Reference	Variant	ORF	Amno acid substitution
3029	A	T	YLL050C	S-S
13949	C	CC	-
15464	G	T	YLL018C	D-E
28333	A	G	-
28343	T	A	-
28346	A	G	-
ptWT10U
Position	Reference	Variant	inframe?	Amno acid substitution
3029	A	T	YLL050C	S-S
28787	A	G	-
30980	A	G	PCNA	V-A
ptWT12/18/25/27/31
Position in ptWT12/18/25/27/31	Reference	Variant	ORF	Amno acid substitution
3029	A	T	YLL050C	S-S
13949	C	CC	-
15464	G	T	YLL018C	D-E
28333	A	G	-
28343	T	A	-
28346	A	G	-
28974	G	-	-
Specific mutation detected in ptWT25/ptWT27	Reference	Variant	ORF	Amno acid substitution
62216/66694	G	C	-
65122/69600	G	A	NatNT2	G-G
Specific mutation detected in ptWT27	Reference	Variant	ORF	Amno acid substitution
14276	C	T	-
Specific mutation detected in ptWT31	Reference	Variant	ORF	Amno acid substitution
28677	T	TT	-
67824	G	A	-
ptSYN24
Position	Reference	Variant	ORF	Amno acid substitution
8598	A	G	syn031C	Y-H
12202	C	T	-	-
12478	T	C	-	-
12957	T	C	-	-
32455	A	-	-	-
45990	C	T	syn040C	S-F
