# Supplementary material for: Building a eukaryotic chromosome arm by de novo design and synthesis
Source: Nat Commun. 2023 Nov 30;14:7886. doi: 10.1038/s41467-023-43531-5 (PMC10689750; doi:10.1038/s41467-023-43531-5)
Supplement: Supplementary file 4 — Supplementary Data 2 [file 41467_2023_43531_MOESM4_ESM.xlsx]

## Sheet: DEG in ptWT10-10KO
ptWT10-10KO vs BY4742		Transcription analysis using DESeq2 to calculate Benjamini-Hochberg adjusted p-values and fold change (FC) values.
	Row.names	log2FC	pvalue	padj	abslog2FC	log10padj
1	YLL031C	4.49465	4.54876e-100	2.63828e-96	4.49465	95.5787
2	YLL002W	4.24158	2.78447e-68	8.07495e-65	4.24158	64.0929
3	YGL009C	-3.20998	6.00529e-63	1.16102e-59	3.20998	58.9352
4	YAL062W	3.01073	1.08914e-53	1.57925e-50	3.01073	49.8015
5	YDL182W	2.60045	1.19497e-32	1.38617e-29	2.60045	28.8582
6	YKL163W	1.96966	5.21626e-31	5.04238e-28	1.96966	27.2974
7	YER091C	-2.68642	2.43438e-25	2.01706e-22	2.68642	21.6953
8	YGL158W	2.80759	1.3875e-24	1.00593e-21	2.80759	20.9974
9	YLR205C	2.42023	7.94307e-21	5.11886e-18	2.42023	17.2908
10	YJL137C	1.84394	8.20025e-19	4.75615e-16	1.84394	15.3227
11	YPR001W	1.68353	4.86649e-18	2.56597e-15	1.68353	14.5907
12	YOR153W	1.84954	4.11069e-17	1.98683e-14	1.84954	13.7018
13	YPR002W	1.75709	7.20764e-17	3.21572e-14	1.75709	13.4927
14	YHL032C	1.57037	2.69921e-16	1.11825e-13	1.57037	12.9515
15	YMR205C	-1.47052	2.31851e-15	8.9649e-13	1.47052	12.0475
16	YDL223C	1.61523	5.54819e-15	2.01122e-12	1.61523	11.6965
17	YOR028C	1.79123	7.36062e-15	2.51127e-12	1.79123	11.6001
18	YPR111W	1.76162	3.29268e-14	1.06097e-11	1.76162	10.9743
19	YPL201C	1.90137	2.38956e-13	7.29445e-11	1.90137	10.137
20	YDR406W	1.62031	5.14849e-13	1.49306e-10	1.62031	9.82592
21	YKL120W	-2.23493	1.04965e-12	2.89904e-10	2.23493	9.53775
22	YPR035W	1.65765	1.53108e-12	4.03649e-10	1.65765	9.394
23	YJR150C	-2.25556	2.00354e-12	5.05241e-10	2.25556	9.2965
24	YOR178C	1.52232	2.12363e-12	5.13211e-10	1.52232	9.2897
25	YAL038W	-1.85279	2.22113e-12	5.15302e-10	1.85279	9.28794
26	YIL053W	-2.15102	3.43417e-12	7.66085e-10	2.15102	9.11572
27	YMR173W	-1.15082	5.77745e-12	1.24108e-09	1.15082	8.9062
28	YGL111W	1.48875	6.75685e-12	1.39963e-09	1.48875	8.85399
29	YDR011W	1.39319	7.53742e-12	1.50748e-09	1.39319	8.82175
30	YNL240C	1.33826	9.281e-12	1.79433e-09	1.33826	8.7461
31	YFL062W	2.45403	9.87376e-12	1.84735e-09	2.45403	8.73345
32	YNR073C	1.93634	1.4145e-11	2.56378e-09	1.93634	8.59112
33	YKL082C	1.88697	2.038e-11	3.58194e-09	1.88697	8.44588
34	YOR202W	1.65851	2.29065e-11	3.90758e-09	1.65851	8.40809
35	YPL111W	1.27182	2.84393e-11	4.7128e-09	1.27182	8.32672
36	YHR174W	-1.94036	3.39705e-11	5.47008e-09	1.94036	8.26201
37	YDR119W-A	1.36649	3.48954e-11	5.47008e-09	1.36649	8.26201
38	YGR035C	2.07841	4.80611e-11	7.33564e-09	2.07841	8.13456
39	YJL130C	1.64492	7.80922e-11	1.16137e-08	1.64492	7.93503
40	YOL113W	1.59328	9.30608e-11	1.34938e-08	1.59328	7.86987
41	YLR348C	-1.54558	1.17334e-10	1.65984e-08	1.54558	7.77993
42	YKL152C	-2.1075	1.62208e-10	2.24002e-08	2.1075	7.64975
43	YCL018W	7.67985	2.60878e-10	3.51881e-08	7.67985	7.4536
44	YJR094C	1.78602	2.87221e-10	3.78609e-08	1.78602	7.42181
45	YBR208C	1.86556	3.23399e-10	4.16826e-08	1.86556	7.38005
46	YPL171C	1.53368	4.94985e-10	6.24111e-08	1.53368	7.20474
47	YGR096W	-2.19273	6.89166e-10	8.5046e-08	2.19273	7.07035
48	YKL060C	-1.73579	7.3049e-10	8.82676e-08	1.73579	7.0542
49	YNR071C	1.66709	8.17564e-10	9.67729e-08	1.66709	7.01425
50	YGL162W	2.0788	8.35804e-10	9.69533e-08	2.0788	7.01344
51	YLL066C	3.21756	1.03534e-09	1.17744e-07	3.21756	6.92906
52	YKL216W	2.02519	1.30796e-09	1.45888e-07	2.02519	6.83598
53	YIL024C	1.74455	1.38365e-09	1.51418e-07	1.74455	6.81982
54	YMR195W	1.33126	1.66189e-09	1.78499e-07	1.33126	6.74836
55	YER056C	1.92606	2.40787e-09	2.49386e-07	1.92606	6.60313
56	YLR392C	1.19188	2.39849e-09	2.49386e-07	1.19188	6.60313
57	YGR088W	-1.44129	3.2053e-09	3.26154e-07	1.44129	6.48658
58	YEL070W	1.56714	6.40934e-09	6.40934e-07	1.56714	6.19319
59	YNL142W	1.59803	6.82269e-09	6.70706e-07	1.59803	6.17347
60	YGR292W	1.75627	7.70792e-09	7.45099e-07	1.75627	6.12779
61	YJL187C	1.32061	9.63693e-09	9.16298e-07	1.32061	6.03796
62	YDR050C	-1.76578	1.04442e-08	9.72622e-07	1.76578	6.01206
63	YGR275W	1.30252	1.05647e-08	9.72622e-07	1.30252	6.01206
64	YER177W	-1.07798	1.12819e-08	1.02243e-06	1.07798	5.99037
65	YKL161C	1.78105	1.1938e-08	1.06524e-06	1.78105	5.97255
66	YBR196C	-1.22811	1.32824e-08	1.16724e-06	1.22811	5.93284
67	YMR299C	1.82774	1.39296e-08	1.20585e-06	1.82774	5.91871
68	YCL025C	1.1753	1.42378e-08	1.2144e-06	1.1753	5.91564
69	YKR074W	-1.59331	1.47462e-08	1.23954e-06	1.59331	5.90674
70	YLR173W	1.24359	1.54716e-08	1.28193e-06	1.24359	5.89214
71	YER095W	1.35414	1.5892e-08	1.29822e-06	1.35414	5.88665
72	YDL171C	1.28106	1.8622e-08	1.5001e-06	1.28106	5.82388
73	YGR192C	-1.83848	2.30933e-08	1.82272e-06	1.83848	5.73928
74	YDL042C	1.52899	2.49067e-08	1.92612e-06	1.52899	5.71532
75	YGR254W	-1.50042	2.73744e-08	2.0891e-06	1.50042	5.68004
76	YDR393W	-1.44628	3.95803e-08	2.98138e-06	1.44628	5.52558
77	YER002W	1.63643	4.41227e-08	3.2573e-06	1.63643	5.48714
78	YPL052W	1.355	4.43667e-08	3.2573e-06	1.355	5.48714
79	YGR095C	-1.38275	4.55274e-08	3.30074e-06	1.38275	5.48139
80	YCR012W	-1.62756	4.87323e-08	3.48947e-06	1.62756	5.45724
81	YNL231C	1.40031	5.06335e-08	3.58139e-06	1.40031	5.44595
82	YDR381C-A	1.58806	5.50666e-08	3.84803e-06	1.58806	5.41476
83	YNL065W	1.96661	5.62001e-08	3.88048e-06	1.96661	5.41111
84	YOR383C	1.53884	7.48983e-08	5.1107e-06	1.53884	5.29152
85	YBR072W	-1.2717	9.0397e-08	6.09654e-06	1.2717	5.21492
86	YER044C	-1.26178	9.67824e-08	6.45216e-06	1.26178	5.1903
87	YJR155W	1.28445	1.03968e-07	6.8524e-06	1.28445	5.16416
88	YNL278W	1.11887	1.1243e-07	7.3269e-06	1.11887	5.13508
89	YHR136C	-1.90305	1.42092e-07	9.15701e-06	1.90305	5.03825
90	YJL133C-A	1.1212	1.77822e-07	1.12105e-05	1.1212	4.95037
91	YKL035W	-1.40216	1.82497e-07	1.12868e-05	1.40216	4.94743
92	YNL051W	-1.21439	1.82924e-07	1.12868e-05	1.21439	4.94743
93	YKL165C	1.30483	2.04891e-07	1.23788e-05	1.30483	4.90732
94	YJL052W	-1.45287	2.07529e-07	1.24089e-05	1.45287	4.90627
95	YGL062W	1.11365	2.27719e-07	1.34773e-05	1.11365	4.8704
96	YIL162W	1.47969	2.47722e-07	1.4513e-05	1.47969	4.83824
97	YOL058W	1.59034	2.51081e-07	1.45627e-05	1.59034	4.83676
98	YER084W	1.60812	2.69652e-07	1.5485e-05	1.60812	4.81009
99	YPR151C	1.21666	2.80482e-07	1.5949e-05	1.21666	4.79727
100	YPL075W	-1.17062	3.49524e-07	1.9682e-05	1.17062	4.70593
101	YHR194W	1.04063	3.71414e-07	2.07135e-05	1.04063	4.68375
102	YFL067W	2.51547	3.9204e-07	2.14512e-05	2.51547	4.66855
103	YOR009W	-1.97472	3.88662e-07	2.14512e-05	1.97472	4.66855
104	YOR338W	1.34459	3.97321e-07	2.1537e-05	1.34459	4.66681
105	YBR088C	-5.68686	4.17377e-07	2.24147e-05	5.68686	4.64947
106	YGR026W	-1.06649	4.62682e-07	2.43959e-05	1.06649	4.61268
107	YGR020C	-1.20995	5.836e-07	3.03815e-05	1.20995	4.51739
108	YOR100C	1.02666	5.86677e-07	3.03815e-05	1.02666	4.51739
109	YPR078C	2.11053	5.9329e-07	3.0452e-05	2.11053	4.51638
110	YOL086C	-1.26869	6.77418e-07	3.44651e-05	1.26869	4.46262
111	YCL012C	1.10497	9.27377e-07	4.67721e-05	1.10497	4.33001
112	YBR018C	-1.5777	9.65107e-07	4.82554e-05	1.5777	4.31645
113	YGR205W	-1.00854	1.18052e-06	5.80258e-05	1.00854	4.23638
114	YER011W	-3.09193	1.36587e-06	6.6572e-05	3.09193	4.17671
115	YPL061W	1.69945	1.4506e-06	7.01123e-05	1.69945	4.15421
116	YEL026W	1.71839	1.48761e-06	7.13069e-05	1.71839	4.14687
117	YLR161W	-6.35775	1.56688e-06	7.4491e-05	6.35775	4.1279
118	YBR111C	-1.29151	1.78868e-06	8.43444e-05	1.29151	4.07394
119	YDL070W	1.14254	1.90349e-06	8.9034e-05	1.14254	4.05044

## Sheet: DEG in ptWT10U-10KO
ptWT10U-10KO vs BY4742		Transcription analysis using DESeq2 to calculate Benjamini-Hochberg adjusted p-values and fold change (FC) values.
	Row.names	log2FC	pvalue	padj	abslog2FC	log10padj
1	YKL163W	2.90046	2.89209e-58	8.55336e-55	2.90046	54.0679
2	YNR073C	3.13336	6.53441e-44	7.7302e-41	3.13336	40.1118
3	YOR202W	3.03956	5.68891e-44	7.7302e-41	3.03956	40.1118
4	YBL075C	3.99075	5.09823e-35	4.308e-32	3.99075	31.3657
5	YGL009C	-2.86108	1.80537e-31	1.33484e-28	2.86108	27.8746
6	YEL070W	2.90962	2.21795e-30	1.45768e-27	2.90962	26.8363
7	YMR323W	5.08807	7.83133e-30	4.63223e-27	5.08807	26.3342
8	YLR205C	2.62222	4.81581e-22	2.58959e-19	2.62222	18.5868
9	YLL002W	2.41905	2.02162e-20	9.19835e-18	2.41905	17.0363
10	YBL002W	-1.9669	3.07809e-17	1.21379e-14	1.9669	13.9159
11	YMR251W	-2.26631	4.29188e-17	1.58666e-14	2.26631	13.7995
12	YBL003C	-1.78824	2.74029e-16	9.53461e-14	1.78824	13.0207
13	YHR209W	2.13839	1.31145e-15	4.08275e-13	2.13839	12.389
14	YMR044W	-1.65839	3.54578e-15	1.04866e-12	1.65839	11.9794
15	YJL137C	2.22793	5.13067e-15	1.44514e-12	2.22793	11.8401
16	YKL161C	2.43022	1.20363e-14	3.23613e-12	2.43022	11.49
17	YMR175W	2.56181	4.34536e-14	1.11751e-11	2.56181	10.9517
18	YGL262W	4.44877	1.12162e-13	2.76434e-11	4.44877	10.5584
19	YKL221W	2.08181	1.22485e-13	2.898e-11	2.08181	10.5379
20	YJL157C	2.1004	1.85066e-13	4.21025e-11	2.1004	10.3757
21	YJL116C	1.59667	2.02445e-13	4.43504e-11	1.59667	10.3531
22	YNL058C	1.84207	5.32877e-13	1.1257e-10	1.84207	9.94858
23	YGL111W	2.15548	6.5151e-13	1.32886e-10	2.15548	9.87652
24	YMR118C	2.09956	7.03891e-13	1.38784e-10	2.09956	9.85766
25	YDL101C	1.94974	1.05667e-12	2.0162e-10	1.94974	9.69547
26	YHR142W	1.61963	1.63882e-12	3.02925e-10	1.61963	9.51866
27	YML056C	2.01819	1.15036e-11	2.06193e-09	2.01819	8.68573
28	YGR256W	2.1695	1.4389e-11	2.50327e-09	2.1695	8.60149
29	YLR307W	3.07623	1.65925e-11	2.80413e-09	3.07623	8.5522
30	YBR092C	2.40953	1.89824e-11	3.11891e-09	2.40953	8.506
31	YER091C	-2.02218	2.09089e-11	3.25463e-09	2.02218	8.4875
32	YDR174W	-1.37544	2.58254e-11	3.91686e-09	1.37544	8.40706
33	YGL158W	2.89136	2.83132e-11	4.18681e-09	2.89136	8.37812
34	YDR403W	2.96474	3.59885e-11	5.192e-09	2.96474	8.28466
35	YCL018W	8.00591	5.26881e-11	7.42024e-09	8.00591	8.12958
36	YDR488C	2.14694	5.60878e-11	7.71533e-09	2.14694	8.11265
37	YOL113W	1.6029	7.11143e-11	9.56003e-09	1.6029	8.01954
38	YFL062W	2.5605	8.25736e-11	1.08538e-08	2.5605	7.96442
39	YIR027C	2.43083	1.18981e-10	1.52994e-08	2.43083	7.81532
40	YGL012W	1.51758	1.22464e-10	1.54122e-08	1.51758	7.81214
41	YBR296C	-2.08241	1.32134e-10	1.62828e-08	2.08241	7.78827
42	YKR080W	1.8456	1.38809e-10	1.67562e-08	1.8456	7.77582
43	YKR071C	-1.404	2.22796e-10	2.63567e-08	1.404	7.57911
44	YGR237C	-1.41286	2.68071e-10	3.10909e-08	1.41286	7.50737
45	YPR078C	2.48769	2.7746e-10	3.15611e-08	2.48769	7.50085
46	YJL037W	3.47893	2.99497e-10	3.3425e-08	3.47893	7.47593
47	YLL012W	2.45997	3.15916e-10	3.46044e-08	2.45997	7.46087
48	YLR328W	-1.66323	3.77226e-10	4.05689e-08	1.66323	7.39181
49	YHR139C-A	-2.07671	4.14872e-10	4.38208e-08	2.07671	7.35832
50	YMR322C	3.76235	5.67744e-10	5.79001e-08	3.76235	7.23732
51	YDL223C	2.25672	6.81736e-10	6.83469e-08	2.25672	7.16528
52	YIL072W	1.78875	1.34577e-09	1.32671e-07	1.78875	6.87722
53	YLL038C	-1.88713	1.37347e-09	1.33182e-07	1.88713	6.87556
54	YGL166W	-1.60085	1.79116e-09	1.70883e-07	1.60085	6.7673
55	YNL312W	1.55003	2.1025e-09	1.97402e-07	1.55003	6.70465
56	YIL051C	-1.15627	2.21093e-09	2.02462e-07	1.15627	6.69366
57	YEL026W	2.18576	2.33878e-09	2.09605e-07	2.18576	6.6786
58	YIL050W	-1.26381	2.72155e-09	2.40269e-07	1.26381	6.6193
59	YNL313C	2.12066	3.04058e-09	2.64486e-07	2.12066	6.5776
60	YKL032C	-1.49926	3.57394e-09	3.06375e-07	1.49926	6.51375
61	YDL021W	-1.49572	3.73796e-09	3.15858e-07	1.49572	6.50051
62	YLR300W	1.8654	6.13335e-09	5.10969e-07	1.8654	6.29161
63	YOL017W	1.63163	6.3063e-09	5.1808e-07	1.63163	6.2856
64	YGL263W	3.1072	6.48287e-09	5.2529e-07	3.1072	6.2796
65	YGR153W	2.24974	6.77947e-09	5.41899e-07	2.24974	6.26608
66	YGR122W	-1.36882	6.94681e-09	5.47871e-07	1.36882	6.26132
67	YMR070W	-1.61373	8.53438e-09	6.64222e-07	1.61373	6.17769
68	YER095W	1.45403	9.42977e-09	7.24378e-07	1.45403	6.14003
69	YBR132C	-1.08504	1.07618e-08	8.16105e-07	1.08504	6.08825
70	YGR059W	2.73768	1.34334e-08	1.00581e-06	2.73768	5.99749
71	YPL141C	1.38769	1.602e-08	1.18448e-06	1.38769	5.92647
72	YPL256C	1.8794	2.24231e-08	1.61747e-06	1.8794	5.79116
73	YGR092W	1.5053	2.23093e-08	1.61747e-06	1.5053	5.79116
74	YJL219W	1.93488	2.28807e-08	1.63059e-06	1.93488	5.78765
75	YJL187C	1.25083	2.38885e-08	1.68215e-06	1.25083	5.77414
76	YIL063C	1.2264	2.44089e-08	1.69857e-06	1.2264	5.76992
77	YDR019C	1.57423	2.65607e-08	1.82682e-06	1.57423	5.7383
78	YMR261C	-1.32747	3.17425e-08	2.15812e-06	1.32747	5.66592
79	YAL018C	4.41998	3.23225e-08	2.17259e-06	4.41998	5.66302
80	YOR237W	1.74256	3.40317e-08	2.26177e-06	1.74256	5.64555
81	YJR155W	1.6144	3.79487e-08	2.49408e-06	1.6144	5.60309
82	YPL057C	-1.10238	4.09671e-08	2.66286e-06	1.10238	5.57465
83	YHR152W	1.44222	4.85142e-08	3.11914e-06	1.44222	5.50596
84	YDR451C	1.84669	4.94879e-08	3.14754e-06	1.84669	5.50203
85	YLR183C	1.84415	5.04289e-08	3.17327e-06	1.84415	5.49849
86	YKL165C	1.33074	5.17975e-08	3.22507e-06	1.33074	5.49146
87	YKL101W	1.2565	5.5013e-08	3.3896e-06	1.2565	5.46985
88	YFL037W	1.28666	5.93578e-08	3.6196e-06	1.28666	5.44134
89	YDR096W	-1.09094	7.50293e-08	4.52856e-06	1.09094	5.34404
90	YDR259C	1.32151	7.74938e-08	4.63006e-06	1.32151	5.33441
91	YJL121C	1.32306	8.32311e-08	4.92312e-06	1.32306	5.30776
92	YIL123W	1.15776	8.42327e-08	4.93303e-06	1.15776	5.30689
93	YDR507C	1.80754	1.08232e-07	6.2764e-06	1.80754	5.20229
94	YJL130C	1.78459	1.15799e-07	6.65002e-06	1.78459	5.17718
95	YLL066C	2.84478	1.23283e-07	7.01173e-06	2.84478	5.15417
96	YBR150C	-1.07343	1.50309e-07	8.46741e-06	1.07343	5.07225
97	YLR199C	1.27021	1.52174e-07	8.49162e-06	1.27021	5.07101
98	YNL066W	1.67509	1.56276e-07	8.63899e-06	1.67509	5.06354
99	YHR080C	-1.32256	1.69795e-07	9.29944e-06	1.32256	5.03154
100	YDR123C	-1.77453	1.9055e-07	1.02464e-05	1.77453	4.98943
101	YLL043W	-1.08925	1.89023e-07	1.02464e-05	1.08925	4.98943
102	YER069W	1.29135	2.0355e-07	1.08469e-05	1.29135	4.9647
103	YBR111C	-1.58586	2.08392e-07	1.10057e-05	1.58586	4.95838
104	YAL022C	1.34663	2.15799e-07	1.1296e-05	1.34663	4.94707
105	YJL216C	2.32149	2.19879e-07	1.14086e-05	2.32149	4.94277
106	YDR033W	1.24107	2.35498e-07	1.21128e-05	1.24107	4.91676
107	YIL117C	1.9064	2.44425e-07	1.24635e-05	1.9064	4.90436
108	YBR117C	1.47594	2.56581e-07	1.29716e-05	1.47594	4.88701
109	YKL104C	1.53666	2.60737e-07	1.29859e-05	1.53666	4.88653
110	YFR008W	-1.28101	2.61254e-07	1.29859e-05	1.28101	4.88653
111	YML006C	-1.59162	2.7508e-07	1.35592e-05	1.59162	4.86777
112	YNL332W	3.01187	2.95663e-07	1.4234e-05	3.01187	4.84667
113	YFL011W	2.1886	2.95991e-07	1.4234e-05	2.1886	4.84667
114	YFR019W	1.07449	2.93358e-07	1.4234e-05	1.07449	4.84667
115	YPR193C	1.67487	3.0764e-07	1.46749e-05	1.67487	4.83342
116	YPR030W	-1.24138	3.28699e-07	1.5554e-05	1.24138	4.80816
117	YPL267W	2.04387	3.44355e-07	1.61656e-05	2.04387	4.79141
118	YOL165C	4.89172	3.57351e-07	1.66436e-05	4.89172	4.77875
119	YDR251W	-1.05629	4.04488e-07	1.86918e-05	1.05629	4.72835
120	YNL335W	2.31163	4.55596e-07	2.08903e-05	2.31163	4.68005
121	YKR034W	3.87551	4.88788e-07	2.22398e-05	3.87551	4.65287
122	YGL008C	1.15899	4.9484e-07	2.23433e-05	1.15899	4.65085
123	YLR161W	-6.56946	5.10009e-07	2.28538e-05	6.56946	4.64104
124	YJL218W	1.71949	5.1993e-07	2.31232e-05	1.71949	4.63595
125	YER073W	-2.04985	5.40529e-07	2.38599e-05	2.04985	4.62233
126	YBR033W	-1.41111	5.50527e-07	2.41212e-05	1.41111	4.6176
127	YCR024C-B	1.12997	5.55256e-07	2.41496e-05	1.12997	4.61709
128	YNL213C	1.31987	6.11843e-07	2.64164e-05	1.31987	4.57813
129	YDL019C	-1.27033	6.23304e-07	2.67162e-05	1.27033	4.57322
130	YAL062W	1.66177	6.46253e-07	2.75006e-05	1.66177	4.56066
131	YMR189W	1.45093	6.65348e-07	2.79344e-05	1.45093	4.55386
132	YGR055W	-2.42086	6.781e-07	2.82462e-05	2.42086	4.54904
133	YHR136C	-2.08954	7.31123e-07	3.02419e-05	2.08954	4.51939
134	YMR173W	-1.20235	7.82174e-07	3.19488e-05	1.20235	4.49554
135	YDR207C	-1.14791	7.83192e-07	3.19488e-05	1.14791	4.49554
136	YDR261C	1.29248	8.58234e-07	3.47702e-05	1.29248	4.45879
137	YOR376W-A	-1.30933	8.86042e-07	3.56526e-05	1.30933	4.44791
138	YJL144W	1.04495	9.03442e-07	3.61072e-05	1.04495	4.44241
139	YOR153W	1.12807	9.4796e-07	3.76321e-05	1.12807	4.42444
140	YIL170W	1.61267	9.64165e-07	3.80203e-05	1.61267	4.41998
141	YPL111W	1.03797	1.03266e-06	4.01853e-05	1.03797	4.39593
142	YJL118W	2.17314	1.04284e-06	4.03164e-05	2.17314	4.39452
143	YDL022C-A	-2.42851	1.11081e-06	4.26651e-05	2.42851	4.36993
144	YLR048W	1.13193	1.20344e-06	4.59249e-05	1.13193	4.33795
145	YNL301C	-1.89268	1.25685e-06	4.76555e-05	1.89268	4.32189
146	YIL053W	-1.646	1.36281e-06	5.13439e-05	1.646	4.28951
147	YER042W	-1.53171	1.39987e-06	5.24064e-05	1.53171	4.28062
148	YDL182W	1.86212	1.41765e-06	5.27385e-05	1.86212	4.27787
149	YLR348C	-1.22419	1.52323e-06	5.60081e-05	1.22419	4.25175
150	YJL210W	-1.04375	1.53395e-06	5.60081e-05	1.04375	4.25175
151	YLL013C	-1.32782	1.54993e-06	5.62444e-05	1.32782	4.24992
152	YER088C	-1.35747	1.57978e-06	5.63902e-05	1.35747	4.2488
153	YNL020C	-1.33428	1.58134e-06	5.63902e-05	1.33428	4.2488
154	YNL041C	-1.12788	1.6572e-06	5.86967e-05	1.12788	4.23139
155	YKL001C	-1.86462	1.77697e-06	6.2194e-05	1.86462	4.20625
156	YHR056C	-1.09446	1.77073e-06	6.2194e-05	1.09446	4.20625
157	YOR209C	-1.17284	1.79099e-06	6.23158e-05	1.17284	4.2054
158	YNL248C	1.93148	1.81504e-06	6.27834e-05	1.93148	4.20216
159	YGL222C	-1.35521	1.93223e-06	6.64484e-05	1.35521	4.17752
160	YBR054W	2.14431	1.97035e-06	6.73677e-05	2.14431	4.17155
161	YKL040C	-1.17878	2.00215e-06	6.80616e-05	1.17878	4.1671
162	YPR001W	1.39116	2.05486e-06	6.94542e-05	1.39116	4.1583
163	YLR390W-A	1.10502	2.08135e-06	6.99498e-05	1.10502	4.15521
164	YBL087C	1.04824	2.12813e-06	7.11181e-05	1.04824	4.14802
165	YEL040W	1.98875	2.14644e-06	7.11483e-05	1.98875	4.14784
166	YGL006W	-1.0622	2.15309e-06	7.11483e-05	1.0622	4.14784
167	YFL067W	2.38676	2.22415e-06	7.22848e-05	2.38676	4.14095
168	YLR343W	1.5835	2.21268e-06	7.22848e-05	1.5835	4.14095
169	YKL071W	1.40752	2.20349e-06	7.22848e-05	1.40752	4.14095
170	YLR303W	-2.24429	2.41815e-06	7.77356e-05	2.24429	4.10938
171	YBR078W	1.0595	2.41751e-06	7.77356e-05	1.0595	4.10938
172	YKR041W	-1.96825	2.44286e-06	7.81056e-05	1.96825	4.10732
173	YIL024C	1.40703	2.48108e-06	7.89012e-05	1.40703	4.10292
174	YOL016C	-1.54996	2.49496e-06	7.8918e-05	1.54996	4.10282
175	YGR189C	1.44382	2.5371e-06	7.98241e-05	1.44382	4.09787
176	YIL131C	2.09175	2.60211e-06	8.14363e-05	2.09175	4.08918
177	YKL061W	-1.28779	2.69547e-06	8.34749e-05	1.28779	4.07844
178	YIL045W	-1.31367	2.77589e-06	8.55176e-05	1.31367	4.06794
179	YMR079W	1.11693	2.82312e-06	8.65219e-05	1.11693	4.06287
180	YER084W	1.50293	2.87553e-06	8.7674e-05	1.50293	4.05713
181	YML025C	1.21656	2.93668e-06	8.90793e-05	1.21656	4.05022
182	YLR264C-A	2.26957	3.05173e-06	9.20968e-05	2.26957	4.03576
183	YLL018C-A	-1.27958	3.1021e-06	9.31416e-05	1.27958	4.03086
184	YKL113C	1.41871	3.12768e-06	9.34355e-05	1.41871	4.02949
185	YLR264W	1.81197	3.14995e-06	9.3628e-05	1.81197	4.02859
186	YBR088C	-2.47985	3.25569e-06	9.53337e-05	2.47985	4.02075
187	YKL198C	-1.0205	3.24195e-06	9.53337e-05	1.0205	4.02075
188	YLR443W	1.14464	3.28869e-06	9.58255e-05	1.14464	4.01852
189	YJR030C	1.28598	3.46065e-06	9.98524e-05	1.28598	4.00064
190	YDR060W	1.17982	3.44474e-06	9.98524e-05	1.17982	4.00064
191	YLL031C	4.51742	1.98723e-105	1.17545e-101	4.51742	100.93
192	YLL035W	4.95671	1.631e-57	3.21579e-54	4.95671	53.4927
193	YLL036C	3.64028	1.15374e-43	1.1374e-40	3.64028	39.9441
194	YLL034C	3.20644	3.04402e-21	1.50045e-18	3.20644	17.8238
195	YLL008W	2.3183	1.83548e-17	7.75492e-15	2.3183	14.1104
196	YLL011W	3.97393	4.00999e-16	1.31773e-13	3.97393	12.8802
197	YLL003W	1.44036	1.95824e-11	3.13053e-09	1.44036	8.50438
198	YLL018C	1.91215	5.00703e-10	5.19589e-08	1.91215	7.28434
199	YLL004W	1.92037	2.22486e-09	2.02462e-07	1.92037	6.69366

## Sheet: DEG in yWT12
yWT12 vs BY4742		Transcription analysis using DESeq2 to calculate Benjamini-Hochberg adjusted p-values and fold change (FC) values.
	Row.names	log2FC	pvalue	padj	abslog2FC	log10padj
1	YLL026W	-14.6698	1.38079e-23	5.83484e-21	14.6698	20.234
2	YLL039C	-13.3002	1.22913e-19	2.79674e-17	13.3002	16.5533
3	YLL019C	-12.9624	1.17741e-18	2.32184e-16	12.9624	15.6342
4	YLL029W	-12.9473	1.44299e-18	2.66774e-16	12.9473	15.5739
5	YLL041C	-12.5851	9.28353e-18	1.56918e-15	12.5851	14.8043
6	YLL023C	-12.3529	5.81996e-17	8.60772e-15	12.3529	14.0651
7	YLL024C	-11.9106	1.81531e-15	1.98877e-13	11.9106	12.7014
8	YLL040C	-11.7713	1.02246e-15	1.20978e-13	11.7713	12.9173
9	YLL018C-A	-11.4711	7.20437e-15	6.65954e-13	11.4711	12.1766
10	YLL043W	-11.4675	5.59302e-15	5.51472e-13	11.4675	12.2585
11	YLR303W	-10.9839	3.09841e-09	1.01834e-07	10.9839	6.99211
12	YLL010C	-10.6497	4.76726e-13	3.35751e-11	10.6497	10.474
13	YLL045C	-10.5665	1.59648e-12	1.04942e-10	10.5665	9.97905
14	YLL015W	-10.1922	4.24957e-12	2.6188e-10	10.1922	9.5819
15	YLL013C	-10.0794	7.87201e-12	4.56577e-10	10.0794	9.34049
16	YLL055W	-9.98574	1.45294e-11	8.10906e-10	9.98574	9.09103
17	YLL060C	-9.93339	2.40306e-11	1.28077e-09	9.93339	8.89253
18	YLL061W	-9.88467	6.95209e-09	1.98689e-07	9.88467	6.70183
19	YLL001W	-9.82103	2.96968e-11	1.54111e-09	9.82103	8.81217
20	YLL048C	-9.73065	4.85093e-11	2.41161e-09	9.73065	8.61769
21	YLL038C	-9.6612	8.00883e-11	3.79972e-09	9.6612	8.42025
22	YLL027W	-9.61904	6.82135e-11	3.3078e-09	9.61904	8.48046
23	YLL051C	-9.47084	1.42606e-10	6.29596e-09	9.47084	8.20094
24	YLL062C	-8.92955	2.28851e-09	7.78094e-08	8.92955	7.10897
25	YLL032C	-8.82121	2.52382e-09	8.53196e-08	8.82121	7.06895
26	YCL018W	8.80815	5.48371e-13	3.72893e-11	8.80815	10.4284
27	YLL009C	-8.79837	4.17546e-09	1.2933e-07	8.79837	6.8883
28	YLL021W	-8.79332	3.15199e-09	1.03023e-07	8.79332	6.98707
29	YLL022C	-8.5544	8.6222e-09	2.44062e-07	8.5544	6.6125
30	YLL058W	-8.55189	1.09025e-08	2.98608e-07	8.55189	6.5249
31	YLL028W	-8.44128	1.81101e-08	4.78611e-07	8.44128	6.32002
32	YLL056C	-8.3211	2.352e-08	5.97005e-07	8.3211	6.22402
33	YLL054C	-8.26272	2.98973e-08	7.30878e-07	8.26272	6.13615
34	YLL014W	-8.23501	3.59571e-08	8.61225e-07	8.23501	6.06488
35	YLL007C	-7.8832	1.33851e-07	2.72649e-06	7.8832	5.5644
36	YLL049W	-7.58448	4.40205e-07	8.03782e-06	7.58448	5.09486
37	YLL005C	-7.56026	5.25188e-07	9.29461e-06	7.56026	5.03177
38	YLL057C	-7.16633	2.18794e-06	3.27693e-05	7.16633	4.48453
39	YOR153W	5.8342	5.4942e-98	3.25037e-94	5.8342	93.4881
40	YOR383C	5.76099	2.85596e-65	8.44792e-62	5.76099	61.0733
41	YOL165C	4.98995	3.2854e-06	4.75219e-05	4.98995	4.32311
42	YLR264C-A	3.8236	5.50078e-23	2.03391e-20	3.8236	19.6917
43	YMR189W	3.66953	5.40279e-32	5.32715e-29	3.66953	28.2735
44	YGL009C	-3.65368	2.37578e-39	4.68503e-36	3.65368	35.3293
45	YEL024W	-3.53081	1.01708e-32	1.20341e-29	3.53081	28.9196
46	YKL161C	3.52579	2.55589e-23	1.00804e-20	3.52579	19.9965
47	YLL031C	3.52077	4.21915e-37	6.24013e-34	3.52077	33.2048
48	YIL070C	3.48057	2.93571e-29	2.48109e-26	3.48057	25.6054
49	YBR208C	3.47202	3.3504e-21	9.00952e-19	3.47202	18.0453
50	YOR313C	3.43364	1.95704e-08	5.08567e-07	3.43364	6.29365
51	YOR315W	3.40584	1.77927e-14	1.52553e-12	3.40584	11.8166
52	YHR051W	-3.31334	1.17759e-24	5.80551e-22	3.31334	21.2362
53	YPR204W	3.30443	2.54668e-22	8.37008e-20	3.30443	19.0773
54	YGL195W	3.29664	2.27113e-21	6.70207e-19	3.29664	18.1738
55	YNL231C	3.28927	1.23574e-28	9.13833e-26	3.28927	25.0391
56	YJL216C	3.27442	2.08073e-11	1.12932e-09	3.27442	8.94718
57	YGR088W	-3.19985	1.36704e-20	3.36976e-18	3.19985	17.4724
58	YMR215W	3.14295	3.77768e-15	3.92083e-13	3.14295	12.4066
59	YKL071W	3.11206	2.37903e-21	6.70207e-19	3.11206	18.1738
60	YGR061C	3.09238	8.57064e-19	1.74841e-16	3.09238	15.7574
61	YCR010C	-3.06589	1.0596e-21	3.29926e-19	3.06589	18.4816
62	YCL064C	-3.03169	6.4491e-24	2.93484e-21	3.03169	20.5324
63	YLR058C	3.00162	1.54661e-20	3.65991e-18	3.00162	17.4365
64	YLR099C	2.99808	7.81369e-18	1.35958e-15	2.99808	14.8666
65	YGL126W	2.95233	1.37737e-14	1.19832e-12	2.95233	11.9214
66	YPL081W	2.91074	1.36241e-10	6.06017e-09	2.91074	8.21752
67	YKL101W	2.87378	1.24001e-25	7.33591e-23	2.87378	22.1345
68	YNL313C	2.86295	1.26626e-10	5.67515e-09	2.86295	8.24602
69	YGR035C	2.85959	2.75958e-14	2.23639e-12	2.85959	11.6505
70	YHR099W	2.83164	2.34009e-15	2.47214e-13	2.83164	12.6069
71	YIL160C	-2.8169	8.59056e-15	7.70027e-13	2.8169	12.1135
72	YLR106C	2.81366	6.92458e-19	1.46307e-16	2.81366	15.8347
73	YER070W	2.80036	1.79607e-10	7.6443e-09	2.80036	8.11666
74	YOR382W	2.79343	1.11514e-14	9.84654e-13	2.79343	12.0067
75	YNR056C	2.7923	1.19138e-17	1.95783e-15	2.7923	14.7082
76	YDR019C	2.78727	2.18023e-19	4.77712e-17	2.78727	16.3208
77	YHL047C	2.7866	2.70504e-26	1.77811e-23	2.7866	22.75
78	YLR162W	2.78524	3.37692e-07	6.3827e-06	2.78524	5.195
79	YCR101C	-2.77737	4.68123e-06	6.4405e-05	2.77737	4.19108
80	YDR406W	2.77557	1.73187e-25	9.3143e-23	2.77557	22.0308
81	YML133C	2.76636	2.35828e-13	1.72242e-11	2.76636	10.7639
82	YDR534C	2.76429	7.33369e-08	1.61888e-06	2.76429	5.79078
83	YMR120C	2.75474	1.86108e-16	2.5023e-14	2.75474	13.6017
84	YMR307W	2.68861	1.15489e-16	1.62675e-14	2.68861	13.7887
85	YJR095W	-2.68179	1.7933e-06	2.75562e-05	2.68179	4.55978
86	YBR092C	2.68076	1.73049e-15	1.93162e-13	2.68076	12.7141
87	YFL034C-A	2.67486	5.83932e-12	3.48944e-10	2.67486	9.45724
88	YGR094W	2.67146	4.15233e-15	4.16359e-13	2.67146	12.3805
89	YER024W	-2.66881	6.84976e-15	6.536e-13	2.66881	12.1847
90	YLR154W-C	2.6611	1.94135e-09	6.7559e-08	2.6611	7.17032
91	YMR309C	2.65355	3.32296e-10	1.34648e-08	2.65355	7.8708
92	YBR039W	-2.63082	5.36777e-21	1.38068e-18	2.63082	17.8599
93	YPR020W	-2.62988	1.14931e-13	8.60673e-12	2.62988	11.0652
94	YLR162W-A	2.62339	3.79044e-09	1.2056e-07	2.62339	6.9188
95	YJL118W	2.62241	8.94349e-07	1.48623e-05	2.62241	4.82791
96	YMR229C	2.6025	1.86568e-10	7.88384e-09	2.6025	8.10326
97	YKL187C	-2.59975	8.28307e-17	1.19519e-14	2.59975	13.9226
98	YJL157C	2.57928	3.97757e-15	4.05712e-13	2.57928	12.3918
99	YAL005C	2.57198	1.40322e-18	2.66774e-16	2.57198	15.5739
100	YAL012W	2.5489	5.59173e-09	1.67074e-07	2.5489	6.77709
101	YBR296C	-2.53955	2.98693e-12	1.92073e-10	2.53955	9.71653
102	YGL237C	-2.53341	2.0425e-15	2.19698e-13	2.53341	12.6582
103	YDL055C	2.52553	1.6436e-17	2.55883e-15	2.52553	14.592
104	YNL104C	-2.51978	1.01669e-22	3.53809e-20	2.51978	19.4512
105	YDR451C	2.49704	8.36429e-10	3.09269e-08	2.49704	7.50966
106	YKR080W	2.49338	5.18573e-13	3.5673e-11	2.49338	10.4477
107	YKL220C	2.47945	3.0513e-09	1.01413e-07	2.47945	6.99391
108	YHR183W	2.4743	3.85185e-11	1.94765e-09	2.4743	8.71049
109	YFR033C	-2.46214	4.80943e-16	6.05374e-14	2.46214	13.218
110	YHR137W	-2.46031	1.0447e-10	4.79102e-09	2.46031	8.31957
111	YJL185C	-2.45905	1.36492e-11	7.69033e-10	2.45905	9.11406
112	YDL178W	2.44324	1.73456e-18	3.10959e-16	2.44324	15.5073
113	YOR228C	-2.44312	1.69789e-16	2.33597e-14	2.44312	13.6315
114	YPL144W	2.43761	5.29421e-07	9.32159e-06	2.43761	5.03051
115	YBR244W	2.43701	1.62923e-08	4.34167e-07	2.43701	6.36234
116	YLR395C	-2.41925	4.71373e-14	3.62161e-12	2.41925	11.4411
117	YPR149W	-2.40919	1.51294e-15	1.72126e-13	2.40919	12.7642
118	YEL026W	2.40846	1.56886e-09	5.52464e-08	2.40846	7.2577
119	YOR065W	-2.39667	3.25121e-16	4.27426e-14	2.39667	13.3691
120	YMR300C	2.39352	2.9775e-12	1.92073e-10	2.39352	9.71653
121	YDL229W	2.38705	4.08239e-13	2.90981e-11	2.38705	10.5361
122	YNL289W	2.38704	3.48452e-07	6.54426e-06	2.38704	5.18414
123	YPL211W	2.37807	3.34637e-06	4.82857e-05	2.37807	4.31618
124	YDL214C	-2.35445	5.15484e-13	3.5673e-11	2.35445	10.4477
125	YGL021W	2.35181	1.81219e-08	4.78611e-07	2.35181	6.32002
126	YDL129W	-2.34816	1.4939e-10	6.5466e-09	2.34816	8.18398
127	YMR058W	2.34446	4.55101e-11	2.28168e-09	2.34446	8.64175
128	YPR191W	-2.34409	6.56802e-16	8.09509e-14	2.34409	13.0918
129	YDR529C	-2.33779	6.60726e-15	6.40796e-13	2.33779	12.1933
130	YPR078C	2.33122	1.5026e-06	2.37051e-05	2.33122	4.62516
131	YJL050W	2.30352	3.83266e-12	2.41904e-10	2.30352	9.61636
132	YHL040C	2.29277	6.98631e-14	5.29885e-12	2.29277	11.2758
133	YIR031C	2.29228	3.27622e-09	1.05913e-07	2.29228	6.97505
134	YDL004W	-2.28774	1.38999e-13	1.02789e-11	2.28774	10.9881
135	YGL234W	2.2866	3.41018e-16	4.38579e-14	2.2866	13.358
136	YLR295C	-2.28326	3.69874e-14	2.87918e-12	2.28326	11.5407
137	YNL327W	2.28088	6.01163e-13	4.04146e-11	2.28088	10.3935
138	YNL300W	2.27386	7.39811e-08	1.62329e-06	2.27386	5.7896
139	YJL080C	2.27338	8.21435e-11	3.85683e-09	2.27338	8.41377
140	YOL158C	2.26105	1.36601e-17	2.18414e-15	2.26105	14.6607
141	YIL119C	2.25528	2.33328e-07	4.52579e-06	2.25528	5.34431
142	YKL141W	-2.2482	2.03182e-17	3.08212e-15	2.2482	14.5112
143	YHR139C-A	-2.24233	1.1968e-06	1.9345e-05	2.24233	4.71343
144	YGR208W	2.24193	5.09201e-07	9.0736e-06	2.24193	5.04222
145	YKL008C	2.23942	8.34623e-13	5.5479e-11	2.23942	10.2559
146	YOR381W	2.23289	1.57608e-10	6.80592e-09	2.23289	8.16711
147	YGL187C	-2.22791	8.00899e-16	9.66963e-14	2.22791	13.0146
148	YIL018W	2.22196	9.81904e-11	4.57397e-09	2.22196	8.33971
149	YDR178W	-2.21245	7.11556e-15	6.65954e-13	2.21245	12.1766
150	YNL209W	2.20681	1.76529e-07	3.51632e-06	2.20681	5.45391
151	YOR234C	2.19524	2.50462e-10	1.03618e-08	2.19524	7.98457
152	YLR264W	2.18599	3.57073e-09	1.14186e-07	2.18599	6.94239
153	YAR035W	-2.1856	7.1897e-10	2.70919e-08	2.1856	7.56716
154	YDR492W	-2.18199	2.22626e-08	5.72632e-07	2.18199	6.24212
155	YAL023C	2.18123	3.6606e-14	2.87918e-12	2.18123	11.5407
156	YLR430W	2.1779	5.43277e-10	2.10067e-08	2.1779	7.67764
157	YKL217W	-2.17735	1.03676e-10	4.79102e-09	2.17735	8.31957
158	YLR042C	2.17471	8.77345e-07	1.46208e-05	2.17471	4.83503
159	YBL099W	-2.16751	1.28194e-11	7.29226e-10	2.16751	9.13714
160	YJL190C	2.157	5.22691e-10	2.06356e-08	2.157	7.68538
161	YOR105W	2.14906	8.03464e-07	1.35808e-05	2.14906	4.86707
162	YER002W	2.14905	5.05805e-10	2.02185e-08	2.14905	7.69425
163	YLR426W	2.1478	4.07166e-09	1.2745e-07	2.1478	6.89466
164	YHL012W	2.14621	2.26688e-06	3.37805e-05	2.14621	4.47133
165	YEL065W	2.14193	1.1203e-10	5.05932e-09	2.14193	8.29591
166	YNL052W	-2.14007	1.94616e-14	1.64478e-12	2.14007	11.7839
167	YKR039W	-2.13739	7.88198e-08	1.70182e-06	2.13739	5.76909
168	YDR298C	-2.12677	2.55258e-14	2.12691e-12	2.12677	11.6723
169	YMR116C	2.12668	3.23788e-10	1.32105e-08	2.12668	7.87908
170	YGR067C	-2.11665	6.07225e-09	1.78724e-07	2.11665	6.74782
171	YBR147W	-2.09756	1.43198e-09	5.0728e-08	2.09756	7.29475
172	YBL015W	-2.09742	3.50795e-13	2.53086e-11	2.09742	10.5967
173	YGR124W	2.08703	3.03847e-11	1.5631e-09	2.08703	8.80601
174	YKL190W	2.08306	3.36231e-14	2.68803e-12	2.08306	11.5706
175	YLR038C	-2.07969	1.1034e-10	5.02133e-09	2.07969	8.29918
176	YMR214W	2.0762	1.94009e-09	6.7559e-08	2.0762	7.17032
177	YPL163C	2.07542	1.54299e-11	8.53112e-10	2.07542	9.06899
178	YKR061W	2.06864	2.69093e-11	1.42139e-09	2.06864	8.84729
179	YDR505C	-2.06413	4.98579e-12	3.04082e-10	2.06413	9.51701
180	YOR192C-B	2.06332	1.82899e-06	2.80319e-05	2.06332	4.55235
181	YJL158C	2.05919	1.6612e-10	7.1215e-09	2.05919	8.14743
182	YDR256C	-2.05778	2.18878e-11	1.17717e-09	2.05778	8.92916
183	YNL282W	2.05513	1.95731e-06	2.97673e-05	2.05513	4.52626
184	YMR199W	2.05301	3.07083e-08	7.44549e-07	2.05301	6.12811
185	YOR202W	2.04977	6.67836e-12	3.9118e-10	2.04977	9.40762
186	YDR385W	2.04508	4.56531e-09	1.39218e-07	2.04508	6.8563
187	YOR185C	-2.04375	5.44712e-12	3.28828e-10	2.04375	9.48303
188	YEL023C	2.03987	4.25805e-09	1.31201e-07	2.03987	6.88206
189	YDR148C	-2.03926	1.08096e-15	1.25392e-13	2.03926	12.9017
190	YBR111C	-2.03577	1.00465e-09	3.64632e-08	2.03577	7.43815
191	YPL241C	2.03322	1.81815e-07	3.58538e-06	2.03322	5.44546
192	YPL274W	-2.0301	1.15707e-09	4.14862e-08	2.0301	7.3821
193	YDR381C-A	2.01114	1.87161e-08	4.89932e-07	2.01114	6.30986
194	YOL014W	-2.00259	2.74876e-08	6.77569e-07	2.00259	6.16905
195	YEL020W-A	-2.00008	9.14836e-07	1.51601e-05	2.00008	4.8193
196	YJL130C	1.99272	9.52525e-10	3.50008e-08	1.99272	7.45592
197	YJR121W	-1.99257	8.53719e-15	7.70027e-13	1.99257	12.1135
198	YKL096W-A	1.98772	1.10994e-07	2.29653e-06	1.98772	5.63893
199	YDR488C	1.98726	1.04234e-06	1.70687e-05	1.98726	4.7678
200	YML125C	1.98311	6.53047e-08	1.48024e-06	1.98311	5.82967
201	YBR018C	-1.97986	4.92533e-06	6.72939e-05	1.97986	4.17202
202	YHL028W	1.96861	1.95999e-08	5.08567e-07	1.96861	6.29365
203	YLR136C	1.96703	5.08598e-11	2.50739e-09	1.96703	8.60078
204	YNL281W	1.95999	4.33737e-09	1.32953e-07	1.95999	6.8763
205	YLR343W	1.95739	1.48386e-06	2.3472e-05	1.95739	4.62945
206	YGL236C	1.9562	2.64325e-06	3.88992e-05	1.9562	4.41006
207	YHR116W	1.95297	6.13898e-10	2.34311e-08	1.95297	7.63021
208	YLR126C	1.94555	9.90727e-09	2.75171e-07	1.94555	6.5604
209	YKL085W	-1.94058	2.62029e-14	2.15301e-12	1.94058	11.667
210	YML120C	-1.93769	4.11643e-12	2.56346e-10	1.93769	9.59117
211	YPR010C-A	-1.93721	1.11105e-08	3.01514e-07	1.93721	6.52069
212	YDR377W	-1.92516	3.84365e-12	2.41904e-10	1.92516	9.61636
213	YGR096W	-1.92273	4.78668e-07	8.63353e-06	1.92273	5.06381
214	YOR261C	-1.92236	2.31166e-08	5.92024e-07	1.92236	6.22766
215	YHR071W	-1.92168	1.18913e-11	6.83001e-10	1.92168	9.16558
216	YPL193W	-1.91483	1.11678e-07	2.30205e-06	1.91483	5.63788
217	YKR054C	1.91239	4.73997e-08	1.10837e-06	1.91239	5.95532
218	YDR018C	-1.90272	8.94034e-09	2.51862e-07	1.90272	6.59884
219	YBL066C	-1.89708	4.66122e-10	1.8759e-08	1.89708	7.72679
220	YMR113W	1.8968	6.59102e-11	3.22252e-09	1.8968	8.4918
221	YLR388W	1.89651	1.11022e-07	2.29653e-06	1.89651	5.63893
222	YMR148W	-1.89188	3.04017e-09	1.01413e-07	1.89188	6.99391
223	YLR356W	-1.87354	1.85496e-08	4.8773e-07	1.87354	6.31182
224	YMR006C	1.87286	3.36228e-07	6.37541e-06	1.87286	5.19549
225	YKR055W	-1.86987	2.48751e-06	3.68825e-05	1.86987	4.43318
226	YPL189C-A	-1.86703	2.0173e-09	6.97916e-08	1.86703	7.1562
227	YLR029C	1.86313	4.00003e-09	1.25873e-07	1.86313	6.90007
228	YNL162W	1.86131	1.05562e-08	2.91824e-07	1.86131	6.53488
229	YDR070C	-1.86035	2.35901e-08	5.97005e-07	1.86035	6.22402
230	YLR267W	-1.85282	2.06545e-10	8.66609e-09	1.85282	8.06218
231	YBR201C-A	-1.8491	5.44229e-07	9.55388e-06	1.8491	5.01982
232	YBR204C	-1.84541	6.77701e-10	2.57005e-08	1.84541	7.59006
233	YKL016C	-1.84477	2.85844e-11	1.49651e-09	1.84477	8.82492
234	YKL006W	1.84344	1.58576e-08	4.24495e-07	1.84344	6.37213
235	YDR119W-A	-1.83935	8.02847e-11	3.79972e-09	1.83935	8.42025
236	YNL014W	-1.83887	2.92862e-10	1.20318e-08	1.83887	7.91967
237	YMR070W	-1.832	9.31332e-08	1.97482e-06	1.832	5.70447
238	YMR145C	-1.82952	6.6009e-12	3.90509e-10	1.82952	9.40837
239	YHR179W	1.82187	5.15105e-09	1.54688e-07	1.82187	6.81054
240	YPR027C	-1.82174	3.83782e-09	1.21415e-07	1.82174	6.91573
241	YPL079W	1.82063	5.62696e-09	1.67282e-07	1.82063	6.77655
242	YGR183C	-1.82035	3.26331e-11	1.66429e-09	1.82035	8.77877
243	YHR008C	-1.81886	5.96122e-09	1.76333e-07	1.81886	6.75367
244	YER096W	-1.81593	9.7881e-09	2.73143e-07	1.81593	6.56361
245	YJL103C	-1.81295	1.22576e-08	3.31123e-07	1.81295	6.48001
246	YDL138W	1.81272	6.48448e-09	1.88976e-07	1.81272	6.72359
247	YHR023W	1.81008	2.00903e-06	3.04754e-05	1.81008	4.51605
248	YDR463W	-1.80908	2.04269e-11	1.11894e-09	1.80908	8.95119
249	YOR310C	1.80851	4.68749e-07	8.5065e-06	1.80851	5.07025
250	YNR037C	1.80813	7.68189e-08	1.67081e-06	1.80813	5.77707
251	YER091C	-1.80566	3.21999e-09	1.04667e-07	1.80566	6.98019
252	YKR057W	1.8033	6.39535e-09	1.87301e-07	1.8033	6.72746
253	YCR024C-B	1.79883	5.77328e-10	2.21784e-08	1.79883	7.65407
254	YGL123W	1.7957	7.81911e-10	2.9093e-08	1.7957	7.53621
255	YIL050W	-1.79381	7.51179e-11	3.61299e-09	1.79381	8.44213
256	YGR014W	1.79101	4.10405e-09	1.27787e-07	1.79101	6.89351
257	YNL066W	1.79092	2.8928e-08	7.10116e-07	1.79092	6.14867
258	YLR429W	1.78578	3.07385e-09	1.01592e-07	1.78578	6.99314
259	YPR172W	-1.78552	6.06742e-07	1.05573e-05	1.78552	4.97645
260	YGR266W	-1.78154	5.25769e-10	2.06356e-08	1.78154	7.68538
261	YGR095C	-1.76389	6.6023e-08	1.49081e-06	1.76389	5.82658
262	YHR001W-A	-1.7636	3.33208e-09	1.07134e-07	1.7636	6.97007
263	YLL050C	-1.76249	6.62115e-09	1.91077e-07	1.76249	6.71879
264	YHL048W	-1.75699	4.7936e-09	1.44688e-07	1.75699	6.83957
265	YJL137C	-1.7517	5.70136e-08	1.30229e-06	1.7517	5.88529
266	YOR119C	-1.74595	9.19337e-09	2.57763e-07	1.74595	6.58878
267	YNL084C	-1.74593	2.18248e-09	7.46334e-08	1.74593	7.12707
268	YOR100C	-1.74083	1.33346e-07	2.72649e-06	1.74083	5.5644
269	YBR285W	-1.74035	7.07715e-09	2.01291e-07	1.74035	6.69618
270	YLR104W	1.73418	4.97561e-07	8.94702e-06	1.73418	5.04832
271	YKL032C	-1.73259	2.37395e-08	5.9763e-07	1.73259	6.22357
272	YHR056C	-1.73105	2.67929e-08	6.63207e-07	1.73105	6.17835
273	YML032C	-1.72815	3.59866e-07	6.73724e-06	1.72815	5.17152
274	YHL033C	1.72792	2.14512e-07	4.17452e-06	1.72792	5.37939
275	YKR016W	-1.72729	9.72199e-10	3.55032e-08	1.72729	7.44973
276	YJL079C	1.72643	1.03713e-09	3.74127e-08	1.72643	7.42698
277	YBL004W	1.72581	5.59485e-06	7.52252e-05	1.72581	4.12364
278	YJL102W	-1.72379	3.5042e-06	5.01151e-05	1.72379	4.30003
279	YMR139W	-1.72358	5.35123e-10	2.08275e-08	1.72358	7.68136
280	YER188W	-1.72195	3.0644e-06	4.4543e-05	1.72195	4.35122
281	YML131W	-1.71913	5.20776e-08	1.20348e-06	1.71913	5.91956
282	YCR059C	1.71729	8.65876e-07	1.44704e-05	1.71729	4.83952
283	YHR146W	-1.71718	9.78928e-08	2.06097e-06	1.71718	5.68593
284	YGR279C	1.71382	6.59168e-09	1.91077e-07	1.71382	6.71879
285	YOL084W	-1.71183	2.11525e-09	7.27547e-08	1.71183	7.13814
286	YML026C	1.7116	5.58476e-08	1.2806e-06	1.7116	5.89259
287	YJL070C	-1.70975	7.20004e-08	1.59534e-06	1.70975	5.79715
288	YJL191W	1.70713	5.52541e-06	7.44609e-05	1.70713	4.12807
289	YPL078C	-1.70165	1.25428e-09	4.47006e-08	1.70165	7.34969
290	YAR015W	1.69736	5.26318e-07	9.29461e-06	1.69736	5.03177
291	YDL181W	-1.69721	3.3779e-08	8.12343e-07	1.69721	6.09026
292	YGR257C	1.69052	6.91389e-09	1.98556e-07	1.69052	6.70212
293	YGL063W	1.68863	1.45008e-06	2.2999e-05	1.68863	4.63829
294	YPR041W	1.68801	1.07762e-06	1.75143e-05	1.68801	4.75661
295	YBL064C	-1.67699	2.37855e-10	9.9095e-09	1.67699	8.00395
296	YOL083W	-1.67246	6.23134e-07	1.07791e-05	1.67246	4.96742
297	YNL307C	-1.67222	2.60358e-08	6.47176e-07	1.67222	6.18898
298	YPL093W	1.66922	1.24572e-06	2.00262e-05	1.66922	4.6984
299	YBR073W	1.66876	8.64218e-07	1.44704e-05	1.66876	4.83952
300	YPL123C	-1.66262	3.15227e-07	5.99641e-06	1.66262	5.22211
301	YER011W	-1.66124	2.23179e-06	3.33417e-05	1.66124	4.47701
302	YOL164W	1.65872	2.56359e-09	8.61715e-08	1.65872	7.06464
303	YMR084W	-1.6565	7.16344e-08	1.59319e-06	1.6565	5.79773
304	YLR194C	1.65537	9.25888e-08	1.97034e-06	1.65537	5.70546
305	YPL154C	-1.65402	1.52673e-10	6.64129e-09	1.65402	8.17775
306	YDL067C	-1.65018	1.34656e-07	2.72817e-06	1.65018	5.56413
307	YJR077C	-1.64941	5.26703e-10	2.06356e-08	1.64941	7.68538
308	YPR011C	1.64818	1.10444e-08	3.01101e-07	1.64818	6.52129
309	YCR014C	1.64614	1.65128e-06	2.56404e-05	1.64614	4.59108
310	YMR102C	1.64605	3.43353e-07	6.46904e-06	1.64605	5.18916
311	YOR128C	1.64479	7.88275e-07	1.33623e-05	1.64479	4.87412
312	YKL081W	1.64274	1.09421e-06	1.77351e-05	1.64274	4.75117
313	YDL024C	-1.64049	4.40204e-07	8.03782e-06	1.64049	5.09486
314	YJR115W	-1.64041	3.71951e-08	8.87283e-07	1.64041	6.05194
315	YML056C	1.63628	3.36025e-06	4.8368e-05	1.63628	4.31544
316	YDL070W	1.6343	3.18805e-08	7.69815e-07	1.6343	6.11361
317	YLR340W	1.63281	5.17389e-07	9.19181e-06	1.63281	5.0366
318	YDL047W	-1.62729	7.56747e-10	2.83349e-08	1.62729	7.54768
319	YJR143C	1.6179	4.37832e-06	6.06608e-05	1.6179	4.21709
320	YDR078C	1.61661	4.16512e-06	5.86687e-05	1.61661	4.23159
321	YGR110W	-1.61638	9.73931e-08	2.05778e-06	1.61638	5.6866
322	YOR147W	-1.61592	7.45279e-08	1.62696e-06	1.61592	5.78862
323	YBR139W	-1.61589	6.97283e-08	1.56255e-06	1.61589	5.80617
324	YAL054C	-1.61521	1.08801e-08	2.98608e-07	1.61521	6.5249
325	YER145C	1.6144	6.38878e-07	1.10192e-05	1.6144	4.95785
326	YCR091W	-1.61399	4.02411e-07	7.43957e-06	1.61399	5.12845
327	YIL097W	-1.61237	1.60129e-07	3.22219e-06	1.61237	5.49185
328	YIL112W	-1.60433	1.04183e-07	2.18562e-06	1.60433	5.66043
329	YIL169C	1.60118	2.59529e-06	3.82886e-05	1.60118	4.41693
330	YOR019W	-1.59702	1.6587e-07	3.32639e-06	1.59702	5.47803
331	YML091C	-1.59295	1.27218e-08	3.421e-07	1.59295	6.46585
332	YOL023W	1.58919	6.70499e-08	1.50824e-06	1.58919	5.82153
333	YLR164W	-1.58871	5.03562e-07	9.01836e-06	1.58871	5.04487
334	YOL044W	-1.58745	5.33879e-06	7.22752e-05	1.58745	4.14101
335	YKL156W	1.58342	8.44437e-07	1.41923e-05	1.58342	4.84795
336	YDL005C	-1.58118	2.58758e-08	6.45913e-07	1.58118	6.18983
337	YNL163C	1.57486	1.88252e-06	2.87778e-05	1.57486	4.54094
338	YDR208W	-1.56995	5.16309e-08	1.20255e-06	1.56995	5.9199
339	YER044C	-1.56542	4.21246e-08	9.92865e-07	1.56542	6.00311
340	YJL177W	1.56313	5.05949e-06	6.89677e-05	1.56313	4.16135
341	YOL121C	1.56246	1.06163e-07	2.2193e-06	1.56246	5.65378
342	YPL019C	-1.56181	3.90217e-07	7.23675e-06	1.56181	5.14046
343	YOR293W	1.56131	6.09823e-07	1.05798e-05	1.56131	4.97552
344	YFL030W	-1.55937	3.9794e-08	9.45466e-07	1.55937	6.02435
345	YGR066C	-1.55763	4.2572e-06	5.94e-05	1.55763	4.22621
346	YOR193W	-1.55681	4.25239e-07	7.81278e-06	1.55681	5.10719
347	YDR525W-A	-1.55323	2.34529e-06	3.48611e-05	1.55323	4.45766
348	YJR145C	1.5532	1.80294e-07	3.57731e-06	1.5532	5.44644
349	YNL308C	1.5519	6.84171e-06	8.99039e-05	1.5519	4.04622
350	YMR225C	1.55108	1.63139e-06	2.53981e-05	1.55108	4.5952
351	YJL034W	1.54897	1.10219e-07	2.29596e-06	1.54897	5.63904
352	YKR066C	-1.53979	4.78844e-09	1.44688e-07	1.53979	6.83957
353	YPL088W	1.53862	1.808e-07	3.57731e-06	1.53862	5.44644
354	YHR203C	1.53663	7.78393e-08	1.6868e-06	1.53663	5.77294
355	YBR181C	1.53385	6.9132e-07	1.18546e-05	1.53385	4.92611
356	YDR169C	-1.53312	2.36138e-08	5.97005e-07	1.53312	6.22402
357	YGR222W	1.531	4.22503e-06	5.92213e-05	1.531	4.22752
358	YPL004C	-1.53037	2.9314e-07	5.61235e-06	1.53037	5.25086
359	YBL084C	-1.52815	9.5667e-07	1.57651e-05	1.52815	4.8023
360	YDL085W	-1.52347	7.40854e-08	1.62329e-06	1.52347	5.7896
361	YDL194W	-1.5231	3.67238e-07	6.83202e-06	1.5231	5.16545
362	YIL055C	-1.5222	8.64875e-08	1.85384e-06	1.5222	5.73193
363	YKL171W	-1.5222	1.92863e-07	3.77806e-06	1.5222	5.42273
364	YDL169C	-1.51649	1.76987e-06	2.72671e-05	1.51649	4.56436
365	YJR148W	-1.51564	5.24433e-08	1.20722e-06	1.51564	5.91821
366	YEL077C	1.51439	9.88625e-07	1.62464e-05	1.51439	4.78924
367	YJR044C	-1.51418	1.21008e-06	1.95063e-05	1.51418	4.70982
368	YAL028W	-1.51345	7.21515e-07	1.23367e-05	1.51345	4.9088
369	YIL103W	1.50976	2.69308e-06	3.94363e-05	1.50976	4.4041
370	YLR333C	1.50659	4.60392e-07	8.38056e-06	1.50659	5.07673
371	YNL055C	-1.50365	1.59924e-06	2.50797e-05	1.50365	4.60068
372	YDR216W	-1.4975	2.54666e-08	6.38391e-07	1.4975	6.19491
373	YBR008C	1.49744	5.78987e-07	1.0134e-05	1.49744	4.99422
374	YKL025C	-1.49248	6.62414e-07	1.1392e-05	1.49248	4.9434
375	YML076C	-1.49131	4.78263e-06	6.56474e-05	1.49131	4.18278
376	YIL031W	-1.48528	1.41015e-06	2.2426e-05	1.48528	4.64925
377	YIL036W	-1.48396	4.73476e-08	1.10837e-06	1.48396	5.95532
378	YFL045C	1.48321	5.1928e-08	1.20348e-06	1.48321	5.91956
379	YKL012W	-1.48221	1.85601e-07	3.64789e-06	1.48221	5.43796
380	YGL045W	-1.48149	1.76675e-06	2.72671e-05	1.48149	4.56436
381	YAL003W	1.47912	7.38555e-07	1.25916e-05	1.47912	4.89992
382	YHR027C	1.47493	1.34112e-07	2.72649e-06	1.47493	5.5644
383	YER003C	1.47252	3.50704e-06	5.01151e-05	1.47252	4.30003
384	YBR105C	-1.47162	2.22247e-08	5.72632e-07	1.47162	6.24212
385	YFR049W	-1.46748	1.60245e-06	2.50797e-05	1.46748	4.60068
386	YOR049C	1.46718	3.1079e-07	5.93108e-06	1.46718	5.22687
387	YKR058W	-1.46471	7.98434e-08	1.71765e-06	1.46471	5.76507
388	YKL104C	1.46411	7.59617e-06	9.89845e-05	1.46411	4.00443
389	YPR065W	-1.46147	1.75574e-07	3.50911e-06	1.46147	5.4548
390	YBL045C	-1.45841	6.39161e-08	1.45434e-06	1.45841	5.83734
391	YJL048C	-1.45637	4.17912e-08	9.88946e-07	1.45637	6.00483
392	YGR086C	-1.45327	9.15574e-08	1.95543e-06	1.45327	5.70876
393	YGR085C	1.45188	4.32288e-06	6.00332e-05	1.45188	4.22161
394	YBL087C	1.44482	4.06136e-07	7.48505e-06	1.44482	5.12581
395	YMR313C	-1.44265	3.96964e-06	5.61827e-05	1.44265	4.2504
396	YDL046W	-1.44206	6.10107e-06	8.11099e-05	1.44206	4.09093
397	YHR089C	1.44052	4.06341e-06	5.73726e-05	1.44052	4.2413
398	YBL030C	-1.43679	1.56412e-07	3.15814e-06	1.43679	5.50057
399	YKR071C	-1.43537	9.51964e-07	1.57313e-05	1.43537	4.80323
400	YKL146W	-1.426	2.75778e-07	5.31434e-06	1.426	5.27455
401	YGR167W	-1.42422	1.58926e-06	2.50055e-05	1.42422	4.60196
402	YOR326W	1.42152	5.38065e-06	7.26757e-05	1.42152	4.13861
403	YEL038W	-1.41924	3.6134e-06	5.15105e-05	1.41924	4.2881
404	YDR264C	1.41453	2.64148e-07	5.10686e-06	1.41453	5.29185
405	YML042W	-1.41414	6.22692e-06	8.22287e-05	1.41414	4.08498
406	YLR149C	-1.41241	8.19243e-07	1.38081e-05	1.41241	4.85987
407	YDL173W	1.40959	6.11789e-06	8.11512e-05	1.40959	4.0907
408	YKR017C	-1.40818	2.14936e-06	3.23553e-05	1.40818	4.49005
409	YBR212W	-1.40361	7.88138e-07	1.33623e-05	1.40361	4.87412
410	YER072W	-1.40303	1.39727e-06	2.22809e-05	1.40303	4.65207
411	YPL203W	-1.40178	3.65364e-06	5.1959e-05	1.40178	4.28434
412	YGR237C	-1.40118	1.29181e-07	2.65358e-06	1.40118	5.57617
413	YDR306C	-1.39767	4.7563e-07	8.60498e-06	1.39767	5.06525
414	YFR041C	1.38456	4.80835e-06	6.58477e-05	1.38456	4.18146
415	YDR035W	-1.38181	3.67111e-07	6.83202e-06	1.38181	5.16545
416	YOL113W	1.38009	7.17087e-06	9.36487e-05	1.38009	4.0285
417	YLR048W	1.37672	4.30367e-06	5.99071e-05	1.37672	4.22252
418	YGL244W	1.37079	2.13977e-07	4.17452e-06	1.37079	5.37939
419	YHR205W	-1.36913	2.72436e-06	3.97958e-05	1.36913	4.40016
420	YGL008C	1.36795	3.03081e-08	7.37871e-07	1.36795	6.13202
421	YLR270W	-1.36215	4.58887e-06	6.32814e-05	1.36215	4.19872
422	YBR132C	-1.35944	5.04577e-07	9.01836e-06	1.35944	5.04487
423	YOR178C	1.35823	1.25615e-06	2.01393e-05	1.35823	4.69596
424	YBR068C	-1.3582	7.03753e-08	1.57109e-06	1.3582	5.8038
425	YHR080C	-1.35259	4.47193e-06	6.18129e-05	1.35259	4.20892
426	YOR221C	-1.35085	6.03443e-07	1.05309e-05	1.35085	4.97754
427	YKL121W	-1.34722	4.23438e-06	5.92213e-05	1.34722	4.22752
428	YML007W	-1.34358	5.1258e-06	6.97108e-05	1.34358	4.1567
429	YGR205W	-1.34095	4.20276e-06	5.90583e-05	1.34095	4.22872
430	YOL119C	-1.3377	2.0253e-06	3.06437e-05	1.3377	4.51366
431	YDR481C	-1.332	1.91686e-06	2.92271e-05	1.332	4.53421
432	YOL027C	-1.32899	1.62539e-06	2.53715e-05	1.32899	4.59565
433	YOR081C	-1.32623	3.44096e-06	4.94095e-05	1.32623	4.30619
434	YHR096C	-1.32168	6.85373e-06	8.99039e-05	1.32168	4.04622
435	YDR056C	-1.321	7.68115e-06	9.98718e-05	1.321	4.00056
436	YPL084W	-1.32008	2.09645e-06	3.16393e-05	1.32008	4.49977
437	YIL051C	-1.31989	2.86272e-07	5.49866e-06	1.31989	5.25974
438	YPL134C	-1.31578	2.95528e-06	4.30626e-05	1.31578	4.3659
439	YGL011C	-1.314	5.92264e-06	7.90934e-05	1.314	4.10186
440	YIL017C	-1.3073	1.75362e-06	2.71581e-05	1.3073	4.5661
441	YDR224C	1.28983	3.10595e-06	4.50363e-05	1.28983	4.34644
442	YHR165C	1.28777	1.04444e-06	1.70687e-05	1.28777	4.7678
443	YKR042W	1.28477	1.04791e-06	1.70783e-05	1.28477	4.76756
444	YOR008C	-1.28454	5.68753e-06	7.62981e-05	1.28454	4.11749
445	YIL123W	1.28318	1.36407e-06	2.18103e-05	1.28318	4.66134
446	YPL074W	-1.28125	2.17919e-06	3.27211e-05	1.28125	4.48517
447	YJL164C	-1.26846	5.27776e-06	7.16129e-05	1.26846	4.14501
448	YKR089C	-1.26695	2.65301e-06	3.89459e-05	1.26695	4.40954
449	YKL148C	-1.2664	2.54168e-06	3.75915e-05	1.2664	4.42491
450	YDR011W	1.23215	3.95476e-06	5.61063e-05	1.23215	4.25099
451	YLR206W	-1.22697	5.99004e-06	7.98133e-05	1.22697	4.09792
452	YDR251W	-1.22119	6.28047e-06	8.27512e-05	1.22119	4.08223
453	YLR304C	-1.21435	5.83542e-06	7.81048e-05	1.21435	4.10732
454	YNL101W	-1.21289	7.04313e-06	9.21839e-05	1.21289	4.03534
455	YDR516C	1.15567	6.21549e-06	8.22287e-05	1.15567	4.08498

## Sheet: DEG in yWT25
yWT25 vs BY4742		Transcription analysis using DESeq2 to calculate Benjamini-Hochberg adjusted p-values and fold change (FC) values.
	Row.names	log2FC	pvalue	padj	abslog2FC	log10padj
1	YCL018W	9.182	3.98143e-14	9.23373e-12	9.182	11.0346
2	YLL030C	7.16823	2.02404e-08	1.47707e-06	7.16823	5.8306
3	YLL042C	4.1385	1.59503e-23	1.32114e-20	4.1385	19.8791
4	YLL031C	3.98095	1.20525e-47	4.61323e-44	3.98095	43.336
5	YOR153W	3.95029	1.59132e-47	4.61323e-44	3.95029	43.336
6	YOR383C	3.76765	3.57261e-28	5.1785e-25	3.76765	24.2858
7	YLL009C	3.03582	1.33568e-19	7.11971e-17	3.03582	16.1475
8	YMR303C	2.90916	1.28139e-17	4.95299e-15	2.90916	14.3051
9	YHL047C	2.76995	3.52512e-24	3.40644e-21	2.76995	20.4677
10	YBL075C	2.59694	1.65511e-10	1.91927e-08	2.59694	7.71686
11	YEL070W	2.53012	1.2109e-14	3.06655e-12	2.53012	11.5134
12	YKL161C	2.52992	4.94029e-12	7.53785e-10	2.52992	9.12275
13	YER058W	2.46118	2.87632e-11	3.97069e-09	2.46118	8.40113
14	YIL070C	2.42199	1.23391e-15	3.97457e-13	2.42199	12.4007
15	YCL042W	2.35092	5.29381e-07	2.74049e-05	2.35092	4.56217
16	YHR209W	2.28501	1.05831e-13	2.27261e-11	2.28501	10.6435
17	YML125C	2.26933	1.44316e-10	1.70764e-08	2.26933	7.7676
18	YLR205C	2.16178	5.67971e-11	7.31799e-09	2.16178	8.13561
19	YKL163W	2.09648	1.23345e-12	2.30694e-10	2.09648	9.63696
20	YLL028W	2.07896	2.04089e-07	1.14884e-05	2.07896	4.93974
21	YFL037W	2.05841	7.59009e-15	2.09559e-12	2.05841	11.6787
22	YPR204W	2.05396	2.30519e-07	1.27291e-05	2.05396	4.8952
23	YJL219W	1.99046	1.27004e-06	5.66438e-05	1.99046	4.24685
24	YPL171C	1.94378	2.7358e-08	1.95829e-06	1.94378	5.70812
25	YOR382W	1.90478	1.89554e-07	1.07749e-05	1.90478	4.96759
26	YHR116W	1.81571	6.92132e-09	5.28024e-07	1.81571	6.27735
27	YJR045C	1.80733	5.56124e-11	7.31799e-09	1.80733	8.13561
28	YMR169C	1.79196	1.84765e-07	1.07127e-05	1.79196	4.9701
29	YGR256W	1.79032	2.65725e-09	2.23286e-07	1.79032	6.65114
30	YGL068W	1.76921	3.42925e-09	2.7615e-07	1.76921	6.55886
31	YNL185C	1.76592	8.61266e-07	4.05985e-05	1.76592	4.39149
32	YDR406W	1.73	2.24271e-09	1.91224e-07	1.73	6.71846
33	YKR085C	1.72724	6.35265e-08	4.18553e-06	1.72724	5.37825
34	YNR037C	1.72451	1.5641e-07	9.54593e-06	1.72451	5.02018
35	YOL158C	1.71627	7.68901e-11	9.4853e-09	1.71627	8.02295
36	YFL054C	1.69333	4.45083e-09	3.53506e-07	1.69333	6.4516
37	YEL065W	1.68745	2.81333e-07	1.53884e-05	1.68745	4.81281
38	YLR044C	1.60645	2.86874e-07	1.55448e-05	1.60645	4.80841
39	YDL223C	1.60228	4.99845e-08	3.40953e-06	1.60228	5.46731
40	YOL047C	1.57358	1.0178e-06	4.75903e-05	1.57358	4.32248
41	YPR047W	1.54233	6.8079e-08	4.43508e-06	1.54233	5.3531
42	YGL008C	1.53225	2.13677e-10	2.3825e-08	1.53225	7.62297
43	YLR203C	1.52944	5.67228e-08	3.78021e-06	1.52944	5.42248
44	YDL100C	1.47328	4.93544e-07	2.57799e-05	1.47328	4.58872
45	YGL143C	1.45579	2.18919e-06	9.19779e-05	1.45579	4.03632
46	YOL023W	1.44483	7.11375e-07	3.49538e-05	1.44483	4.45651
47	YIL075C	1.36798	1.8738e-07	1.07567e-05	1.36798	4.96832
48	YCL043C	1.29691	1.15739e-07	7.19517e-06	1.29691	5.14296
49	YIR039C	1.2932	1.18687e-06	5.37616e-05	1.2932	4.26953
50	YHR027C	1.26802	2.24906e-06	9.31433e-05	1.26802	4.03085
51	YOR007C	1.26121	1.49932e-06	6.58566e-05	1.26121	4.1814
52	YIL022W	1.21508	1.26423e-06	5.66438e-05	1.21508	4.24685
53	YKL141W	-1.23306	7.92912e-07	3.83109e-05	1.23306	4.41668
54	YPR036W-A	-1.25715	1.09619e-06	5.00451e-05	1.25715	4.30064
55	YNL052W	-1.27993	1.85231e-06	8.01471e-05	1.27993	4.09611
56	YDR298C	-1.29361	1.90676e-06	8.06964e-05	1.29361	4.09315
57	YLR266C	-1.35676	6.23859e-07	3.14533e-05	1.35676	4.50233
58	YIL050W	-1.39355	1.16652e-07	7.19517e-06	1.39355	5.14296
59	YGR122W	-1.41828	1.74591e-06	7.61113e-05	1.41828	4.11855
60	YLR267W	-1.42473	1.89711e-06	8.06964e-05	1.42473	4.09315
61	YDR529C	-1.42969	8.57227e-07	4.05985e-05	1.42969	4.39149
62	YFL030W	-1.43963	4.07509e-07	2.15903e-05	1.43963	4.66574
63	YER091C	-1.47882	1.70273e-07	1.01777e-05	1.47882	4.99235
64	YCL064C	-1.48607	1.35058e-09	1.20568e-07	1.48607	6.91877
65	YBL029C-A	-1.53692	5.36655e-07	2.75356e-05	1.53692	4.56011
66	YKL016C	-1.53839	2.90053e-09	2.36863e-07	1.53839	6.6255
67	YJR077C	-1.54124	7.53143e-10	7.5775e-08	1.54124	7.12047
68	YGL117W	-1.56992	8.26517e-07	3.96045e-05	1.56992	4.40226
69	YPR020W	-1.57422	7.02231e-07	3.47994e-05	1.57422	4.45843
70	YDR046C	-1.57958	1.01268e-07	6.38211e-06	1.57958	5.19504
71	YBR033W	-1.61226	1.03017e-06	4.77836e-05	1.61226	4.32072
72	YBR039W	-1.61922	1.35166e-09	1.20568e-07	1.61922	6.91877
73	YHR001W-A	-1.63052	2.03804e-08	1.47707e-06	1.63052	5.8306
74	YML006C	-1.66978	1.06757e-06	4.91253e-05	1.66978	4.30869
75	YPR002W	-1.67595	6.95562e-08	4.48096e-06	1.67595	5.34863
76	YGR183C	-1.70464	5.76199e-10	6.07419e-08	1.70464	7.21651
77	YCL025C	-1.71516	2.16723e-07	1.20823e-05	1.71516	4.91785
78	YEL024W	-1.71796	9.57098e-10	9.40551e-08	1.71796	7.02662
79	YDL129W	-1.7304	1.77263e-07	1.04874e-05	1.7304	4.97933
80	YDR492W	-1.75451	2.23171e-06	9.30898e-05	1.75451	4.0311
81	YMR042W	-1.79658	1.80764e-07	1.05866e-05	1.79658	4.97524
82	YEL071W	-1.80273	3.22804e-08	2.28246e-06	1.80273	5.6416
83	YDL181W	-1.88082	1.09088e-09	1.03687e-07	1.88082	6.98427
84	YKL216W	-1.92339	8.03836e-08	5.12158e-06	1.92339	5.2906
85	YDL214C	-1.96134	5.09197e-08	3.43293e-06	1.96134	5.46433
86	YLR395C	-1.96676	9.28696e-11	1.12179e-08	1.96676	7.95009
87	YGL187C	-2.0012	3.13372e-14	7.57055e-12	2.0012	11.1209
88	YDR123C	-2.01794	3.14619e-07	1.68904e-05	2.01794	4.77236
89	YGL162W	-2.03562	6.55723e-09	5.06918e-07	2.03562	6.29506
90	YHR139C-A	-2.05823	1.89775e-06	8.06964e-05	2.05823	4.09315
91	YBR296C	-2.07757	2.11222e-10	2.3825e-08	2.07757	7.62297
92	YFR033C	-2.09393	1.77032e-12	3.11039e-10	2.09393	9.50718
93	YDR377W	-2.10208	1.21646e-14	3.06655e-12	2.10208	11.5134
94	YPL061W	-2.11814	3.69435e-08	2.5807e-06	2.11814	5.58826
95	YNR002C	-2.13041	3.05007e-15	9.30752e-13	2.13041	12.0312
96	YPL058C	-2.15629	4.09612e-07	2.15903e-05	2.15629	4.66574
97	YLL006W	-2.17584	2.36026e-10	2.58203e-08	2.17584	7.58804
98	YPL274W	-2.23072	1.18583e-11	1.67694e-09	2.23072	8.77548
99	YER073W	-2.23471	5.42237e-07	2.7578e-05	2.23471	4.55944
100	YGR067C	-2.36228	3.58647e-12	5.77621e-10	2.36228	9.23836
101	YKL120W	-2.37296	1.14768e-09	1.07326e-07	2.37296	6.96929
102	YER188W	-2.37925	1.25095e-09	1.15127e-07	2.37925	6.93882
103	YKL217W	-2.40539	2.25885e-12	3.852e-10	2.40539	9.41431
104	YGL055W	-2.52915	2.2785e-13	4.71811e-11	2.52915	10.3262
105	YCR005C	-2.55383	5.46931e-17	1.98194e-14	2.55383	13.7029
106	YJR150C	-2.65066	7.44654e-11	9.38588e-09	2.65066	8.02753
107	YJR095W	-2.72787	6.57876e-07	3.28825e-05	2.72787	4.48304
108	YAR035W	-2.77467	6.82227e-15	1.97778e-12	2.77467	11.7038
109	YBL015W	-2.78858	5.85841e-23	4.24589e-20	2.78858	19.372
110	YER024W	-3.18509	7.66913e-21	4.94062e-18	3.18509	17.3062
111	YGL009C	-3.27522	6.14852e-36	1.1883e-32	3.27522	31.9251
112	YHR136C	-3.7848	3.11839e-13	6.23463e-11	3.7848	10.2052
113	YBR088C	-7.3755	1.44032e-06	6.37477e-05	7.3755	4.19554
114	YLL057C	-7.50659	7.25856e-07	3.53657e-05	7.50659	4.45142
115	YLL005C	-7.90062	1.61916e-07	9.77907e-06	7.90062	5.0097
116	YLL007C	-8.2236	3.82711e-08	2.64162e-06	8.2236	5.57813
117	YLL014W	-8.57627	9.68077e-09	7.19604e-07	8.57627	6.14291
118	YLL054C	-8.60302	7.95192e-09	5.9877e-07	8.60302	6.22274
119	YLL056C	-8.66234	6.19762e-09	4.85592e-07	8.66234	6.31373
120	YLL058W	-8.89272	2.78976e-09	2.31072e-07	8.89272	6.63625
121	YLL022C	-8.89476	2.16467e-09	1.90163e-07	8.89476	6.72088
122	YLL021W	-9.13405	7.58011e-10	7.5775e-08	9.13405	7.12047
123	YLL032C	-9.16132	5.98374e-10	6.19531e-08	9.16132	7.20794
124	YLL062C	-9.27153	5.47814e-10	5.8819e-08	9.27153	7.23048
125	YLL051C	-9.81107	3.00657e-11	4.05398e-09	9.81107	8.39212
126	YLL048C	-10.0712	9.85621e-12	1.42866e-09	10.0712	8.84507
127	YLL001W	-10.1614	5.90656e-12	8.78109e-10	10.1614	9.05645
128	YLL061W	-10.2274	2.19989e-09	1.90373e-07	10.2274	6.7204
129	YLL060C	-10.2718	4.77298e-12	7.47938e-10	10.2718	9.12613
130	YLL055W	-10.3272	2.82969e-12	4.68758e-10	10.3272	9.32905
131	YLL013C	-10.4203	1.49167e-12	2.70273e-10	10.4203	9.5682
132	YLL015W	-10.5327	7.84818e-13	1.51679e-10	10.5327	9.81907
133	YLL010C	-10.989	8.13627e-14	1.81439e-11	10.989	10.7413
134	YLR303W	-11.3263	1.03947e-09	1.00447e-07	11.3263	6.99806
135	YLL024C	-12.2524	2.66073e-16	9.07467e-14	12.2524	13.0422
136	YLL023C	-12.6919	7.5041e-18	3.10777e-15	12.6919	14.5076
137	YLL041C	-12.925	1.12716e-18	5.02713e-16	12.925	15.2987
138	YLL029W	-13.2865	1.66725e-19	8.05561e-17	13.2865	16.0939
139	YLL019C	-13.3018	1.35076e-19	7.11971e-17	13.3018	16.1475
140	YLL026W	-15.0096	1.17428e-24	1.36169e-21	15.0096	20.8659

## Sheet: DEG in ySYN24
ySYN24 vs BY4742		Transcription analysis using DESeq2 to calculate Benjamini-Hochberg adjusted p-values and fold change (FC) values.
	Row.names	log2FC	pvalue	padj	abslog2FC	log10padj
1	YLL026W	-17.95	2.9726e-52	5.68629e-51	17.95	50.2452
2	YLL024C	-16.0165	5.78815e-42	8.09522e-41	16.0165	40.0918
3	YLL039C	-15.1476	1.12327e-37	1.3164e-36	15.1476	35.8806
4	YLR303W	-14.6718	2.08161e-35	2.22014e-34	14.6718	33.6536
5	YLL029W	-14.4311	2.44829e-34	2.50749e-33	14.4311	32.6008
6	YLL048C	-13.9025	5.28889e-32	4.85497e-31	13.9025	30.3138
7	YLL061W	-13.6209	9.04993e-31	7.97416e-30	13.6209	29.0983
8	YLL023C	-13.5763	1.29951e-30	1.12993e-29	13.5763	28.9469
9	YLL015W	-13.4714	3.87513e-30	3.30641e-29	13.4714	28.4806
10	YLL019C	-13.3587	1.19979e-29	1.00208e-28	13.3587	27.9991
11	YCL018W	13.2702	2.59139e-29	2.13134e-28	13.2702	27.6713
12	YLL041C	-12.9517	5.50808e-28	4.31479e-27	12.9517	26.365
13	YLL010C	-12.8335	1.68819e-27	1.29508e-26	12.8335	25.8877
14	YLL062C	-12.573	1.91145e-26	1.4151e-25	12.573	24.8492
15	YLL051C	-12.537	2.77719e-26	2.03569e-25	12.537	24.6913
16	YLL001W	-12.483	4.22766e-26	3.06479e-25	12.483	24.5136
17	YLL021W	-12.1682	7.32986e-25	4.9961e-24	12.1682	23.3014
18	YLL055W	-12.0499	2.34938e-24	1.5497e-23	12.0499	22.8098
19	YLL013C	-12.0262	2.71735e-24	1.78449e-23	12.0262	22.7485
20	YLL030C	11.9621	4.2715e-24	2.7683e-23	11.9621	22.5578
21	YLL058W	-11.5877	1.15852e-22	6.95943e-22	11.5877	21.1574
22	YLL032C	-11.4815	2.98129e-22	1.75736e-21	11.4815	20.7551
23	YLL060C	-11.366	7.60164e-22	4.39783e-21	11.366	20.3568
24	YLL022C	-11.1257	5.72819e-21	3.16867e-20	11.1257	19.4991
25	YLL007C	-10.983	1.79418e-20	9.6198e-20	10.983	19.0168
26	YLL014W	-10.9323	2.79981e-20	1.4824e-19	10.9323	18.829
27	YLL056C	-10.8685	4.48088e-20	2.35147e-19	10.8685	18.6287
28	YLL054C	-10.6572	2.48746e-19	1.24268e-18	10.6572	17.9056
29	YLL005C	-10.3396	3.09515e-18	1.46952e-17	10.3396	16.8328
30	YLL057C	-10.1473	1.28277e-17	5.88763e-17	10.1473	16.2301
31	YLL012W	-9.7251	3.3733e-16	1.42071e-15	9.7251	14.8475
32	YLL063C	-9.71134	3.40245e-16	1.43198e-15	9.71134	14.8441
33	YBR115C	9.65518	5.37448e-16	2.23811e-15	9.65518	14.6501
34	YLL067C	-9.41552	3.70183e-15	1.47032e-14	9.41552	13.8326
35	YLL066C	-9.37318	5.13269e-15	2.01036e-14	9.37318	13.6967
36	YEL021W	9.31255	7.58234e-15	2.94164e-14	9.31255	13.5314
37	YLL025W	-8.52985	1.3718e-12	4.63257e-12	8.52985	11.3342
38	YLR160C	-8.0774	3.00227e-11	9.29685e-11	8.0774	10.0317
39	YLL046C	-7.47895	1.20622e-09	3.30694e-09	7.47895	8.48057
40	YLL011W	7.32514	0	0	7.32514	Inf
41	YLL052C	-7.2499	4.65763e-09	1.22864e-08	7.2499	7.91058
42	YLL004W	6.99415	0	0	6.99415	Inf
43	YFL067W	-6.71124	5.00918e-15	1.96458e-14	6.71124	13.7067
44	YLL053C	-6.65629	1.4975e-07	3.54499e-07	6.65629	6.45038
45	YCL074W	6.61189	3.01312e-07	6.9633e-07	6.61189	6.15719
46	YLR161W	-6.35106	9.07594e-07	2.0256e-06	6.35106	5.69345
47	YLL028W	6.24238	2.2472e-63	5.89642e-62	6.24238	61.2294
48	YHR126C	5.87007	2.24716e-11	7.0283e-11	5.87007	10.1531
49	YGL262W	5.68382	1.0401e-16	4.50534e-16	5.68382	15.3463
50	YLL042C	5.55639	2.33462e-306	9.8888e-304	5.55639	303.005
51	YLL034C	5.22962	0	0	5.22962	Inf
52	YFR057W	5.09913	4.66278e-06	9.85048e-06	5.09913	5.00654
53	YLL035W	4.85026	0	0	4.85026	Inf
54	YFL062W	4.84412	1.61022e-136	1.64631e-134	4.84412	133.783
55	YOR382W	4.82815	0	0	4.82815	Inf
56	YLL036C	4.77078	0	0	4.77078	Inf
57	YAL018C	4.57588	1.45523e-08	3.72282e-08	4.57588	7.42913
58	YHL048C-A	4.49027	1.69311e-06	3.70076e-06	4.49027	5.43171
59	YLR307W	4.29841	6.95516e-35	7.26129e-34	4.29841	33.139
60	YBR200W-A	4.29552	5.80751e-06	1.21434e-05	4.29552	4.91566
61	YMR323W	4.236	6.41115e-18	3.00301e-17	4.236	16.5224
62	YOL165C	4.22079	6.3535e-21	3.50151e-20	4.22079	19.4557
63	YLL049W	4.0445	0	0	4.0445	Inf
64	YLR205C	3.89693	4.99621e-249	1.64597e-246	3.89693	245.784
65	YFL058W	3.86262	1.19043e-16	5.13028e-16	3.86262	15.2899
66	YGL263W	3.79817	7.77159e-11	2.32052e-10	3.79817	9.63441
67	YLL031C	3.77312	0	0	3.77312	Inf
68	YLL002W	3.74477	0	0	3.74477	Inf
69	YFL068W	3.69691	1.77915e-06	3.88024e-06	3.69691	5.41114
70	YLR307C-A	3.65422	3.76612e-15	1.49385e-14	3.65422	13.8257
71	YLL043W	3.63365	0	0	3.63365	Inf
72	YOL014W	-3.62089	5.84129e-224	1.50604e-221	3.62089	220.822
73	YLL003W	3.60884	0	0	3.60884	Inf
74	YEL065W	3.60753	0	0	3.60753	Inf
75	YMR322C	3.5842	6.13577e-07	1.39034e-06	3.5842	5.85688
76	YLL027W	3.57018	0	0	3.57018	Inf
77	YGL184C	-3.56543	9.93834e-59	2.29316e-57	3.56543	56.6396
78	YPR078C	3.36067	1.75603e-82	7.3333e-81	3.36067	80.1347
79	YOR391C	3.3488	2.08335e-10	6.0412e-10	3.3488	9.21888
80	YLL008W	3.26152	3.31046e-292	1.22694e-289	3.26152	288.911
81	YLR013W	3.2543	2.06413e-06	4.48362e-06	3.2543	5.34837
82	YLR308W	3.24252	1.13326e-07	2.71304e-07	3.24252	6.56654
83	YNL332W	3.23529	8.35392e-23	5.06014e-22	3.23529	21.2958
84	YOR383C	3.1728	5.45929e-54	1.12019e-52	3.1728	51.9507
85	YJR150C	3.14627	2.20598e-15	8.89291e-15	3.14627	14.051
86	YOR202W	3.12708	1.56715e-299	6.19548e-297	3.12708	296.208
87	YJR005C-A	3.06777	1.08881e-12	3.71712e-12	3.06777	11.4298
88	YBL111C	3.06637	2.9052e-35	3.06545e-34	3.06637	33.5135
89	YJL037W	3.03078	3.09433e-23	1.91538e-22	3.03078	21.7177
90	YGR144W	2.99573	5.24542e-55	1.12701e-53	2.99573	52.9481
91	YMR085W	-2.98968	3.60127e-166	5.77177e-164	2.98968	163.239
92	YLL033W	2.98617	3.9078e-152	5.14962e-150	2.98617	149.288
93	YHR136C	-2.98181	9.02114e-13	3.094e-12	2.98181	11.5095
94	YGR079W	2.97751	9.65481e-73	3.19849e-71	2.97751	70.4951
95	YBR092C	2.95466	3.67932e-221	9.091e-219	2.95466	218.041
96	YPL080C	2.94694	1.61649e-08	4.11761e-08	2.94694	7.38535
97	YLL006W	2.91443	3.68829e-237	1.09358e-234	2.91443	233.961
98	YMR084W	-2.89485	1.27756e-128	1.16553e-126	2.89485	125.933
99	YHL047C	2.8873	3.90308e-178	7.01372e-176	2.8873	175.154
100	YER106W	2.87816	6.05359e-08	1.47364e-07	2.87816	6.83161
101	YJL052W	-2.87055	4.59761e-266	1.60376e-263	2.87055	262.795
102	YBL108C-A	2.85481	8.20451e-10	2.28739e-09	2.85481	8.64066
103	YLL040C	2.85022	1.56535e-224	4.21934e-222	2.85022	221.375
104	YFR023W	2.83775	1.64887e-20	8.85668e-20	2.83775	19.0527
105	YGL158W	2.83592	3.55703e-161	5.2733e-159	2.83592	158.278
106	YBR296C	-2.81492	6.55964e-07	1.48298e-06	2.81492	5.82886
107	YKL216W	-2.74189	2.95838e-228	8.3539e-226	2.74189	225.078
108	YIR017C	-2.72726	1.05787e-111	8.25419e-110	2.72726	109.083
109	YNR056C	2.72396	1.59902e-105	1.0899e-103	2.72396	102.963
110	YGL236C	2.7074	3.85417e-78	1.45575e-76	2.7074	75.8369
111	YNL269W	2.69626	1.74237e-08	4.42306e-08	2.69626	7.35428
112	YBR301W	2.66203	4.18023e-15	1.65149e-14	2.66203	13.7821
113	YIR041W	2.64908	1.85582e-07	4.35843e-07	2.64908	6.36067
114	YOR294W	2.61696	5.57856e-64	1.49013e-62	2.61696	61.8268
115	YPR204W	2.61125	2.80336e-88	1.45824e-86	2.61125	85.8362
116	YDR218C	2.55645	6.97631e-14	2.53801e-13	2.55645	12.5955
117	YKR034W	2.54863	8.255e-10	2.30038e-09	2.54863	8.6382
118	YDR461W	2.5403	1.46605e-09	3.99524e-09	2.5403	8.39846
119	YLR461W	2.53875	7.65071e-07	1.71981e-06	2.53875	5.76452
120	YPL130W	2.53328	1.2891e-14	4.93186e-14	2.53328	13.307
121	YDR247W	-2.53313	3.28228e-205	7.78558e-203	2.53313	202.109
122	YJL219W	2.52988	6.57116e-28	5.14076e-27	2.52988	26.289
123	YLR136C	2.52237	3.52796e-121	3.032e-119	2.52237	118.518
124	YFL011W	2.50848	1.2362e-18	5.97445e-18	2.50848	17.2237
125	YDL246C	2.50456	6.38134e-08	1.55087e-07	2.50456	6.80942
126	YGL032C	2.49754	1.45997e-07	3.46167e-07	2.49754	6.46071
127	YKL148C	-2.48227	7.3422e-148	8.5371e-146	2.48227	145.069
128	YMR120C	-2.46265	1.11461e-160	1.6121e-158	2.46265	157.793
129	YER150W	-2.4506	1.72821e-240	5.39384e-238	2.4506	237.268
130	YNL093W	-2.44049	7.69547e-111	5.92651e-109	2.44049	108.227
131	YPL256C	2.43105	1.04029e-147	1.18633e-145	2.43105	144.926
132	YKL102C	2.43061	1.76379e-25	1.24219e-24	2.43061	23.9058
133	YCL048W	2.42084	5.3635e-14	1.96331e-13	2.42084	12.707
134	YCL054W	2.41316	9.92415e-87	4.86366e-85	2.41316	84.313
135	YDR309C	2.40295	3.64508e-170	6.00426e-168	2.40295	167.222
136	YGR088W	-2.39528	3.36865e-108	2.37811e-106	2.39528	105.624
137	YNL270C	2.39328	7.55607e-38	8.94361e-37	2.39328	36.0485
138	YPR203W	2.36554	1.94349e-13	6.92603e-13	2.36554	12.1595
139	YPR035W	-2.36183	3.00329e-199	6.84981e-197	2.36183	196.164
140	YIL140W	2.36083	2.90502e-117	2.3926e-115	2.36083	114.621
141	YPL081W	2.36078	1.3265e-96	7.86613e-95	2.36078	94.1042
142	YPL163C	2.35561	1.3688e-113	1.09689e-111	2.35561	110.96
143	YER053C-A	-2.35108	6.45454e-12	2.08132e-11	2.35108	10.6817
144	YPL250C	-2.34531	5.19361e-146	5.81096e-144	2.34531	143.236
145	YGL009C	-2.34099	1.20915e-187	2.4725e-185	2.34099	184.607
146	YFL066C	-2.32973	3.58417e-14	1.32672e-13	2.32973	12.8772
147	YOL024W	2.30544	1.44092e-05	2.9024e-05	2.30544	4.53724
148	YPR007C	2.30144	1.54369e-32	1.44843e-31	2.30144	30.8391
149	YHR139C-A	-2.29947	4.61496e-29	3.754e-28	2.29947	27.4255
150	YGR052W	-2.2939	4.05442e-134	3.94143e-132	2.2939	131.404
151	YOR192C-C	2.27779	2.07699e-32	1.93657e-31	2.27779	30.713
152	YKL161C	2.27214	1.03225e-100	6.58198e-99	2.27214	98.1816
153	YOR388C	2.26365	3.42666e-10	9.7881e-10	2.26365	9.0093
154	YKR024C	2.23819	2.34888e-53	4.67411e-52	2.23819	51.3303
155	YER073W	-2.23641	2.87507e-109	2.13115e-107	2.23641	106.671
156	YGR294W	2.23333	2.71457e-14	1.01754e-13	2.23333	12.9925
157	YBR054W	-2.23203	9.38508e-83	4.03287e-81	2.23203	80.3944
158	YDL048C	-2.23184	6.72164e-144	7.11773e-142	2.23184	141.148
159	YOR338W	2.2081	7.34504e-65	2.01648e-63	2.2081	62.6954
160	YML080W	2.20625	4.17186e-53	8.16473e-52	2.20625	51.0881
161	YGR142W	-2.18709	2.12701e-154	2.9333e-152	2.18709	151.533
162	YMR244W	2.1835	1.66185e-14	6.30502e-14	2.1835	13.2003
163	YKR013W	2.18161	1.36909e-189	2.89954e-187	2.18161	186.538
164	YDR374C	2.17443	6.22034e-07	1.40842e-06	2.17443	5.85127
165	YLL009C	2.17098	2.85381e-81	1.14345e-79	2.17098	78.9418
166	YNL300W	2.16665	3.79189e-64	1.02675e-62	2.16665	61.9885
167	YOL126C	-2.15835	7.46093e-176	1.30127e-173	2.15835	172.886
168	YMR316W	-2.15807	1.77555e-193	3.89963e-191	2.15807	190.409
169	YGR055W	-2.14974	3.36622e-152	4.53675e-150	2.14974	149.343
170	YKL163W	2.14443	3.7948e-87	1.90705e-85	2.14443	84.7196
171	YNL339C	2.13782	8.7836e-32	7.98876e-31	2.13782	30.0975
172	YNR034W-A	-2.13614	4.94253e-166	7.71295e-164	2.13614	163.113
173	YLR223C	2.13542	6.47519e-79	2.4614e-77	2.13542	76.6088
174	YHR219W	2.13198	5.55063e-34	5.58832e-33	2.13198	32.2527
175	YOL016C	-2.1276	2.22496e-178	4.12313e-176	2.1276	175.385
176	YJL165C	-2.10474	3.39405e-151	4.28228e-149	2.10474	148.368
177	YOR214C	2.1038	1.88635e-05	3.75623e-05	2.1038	4.42525
178	YMR173W	-2.09421	3.37436e-184	6.45483e-182	2.09421	181.19
179	YJR053W	2.08727	1.21881e-53	2.45834e-52	2.08727	51.6094
180	YOR161C	-2.08237	6.64122e-122	5.79153e-120	2.08237	119.237
181	YCL058C	2.07526	6.03169e-10	1.69597e-09	2.07526	8.77058
182	YDL114W	2.06162	4.27798e-09	1.13201e-08	2.06162	7.94615
183	YHR087W	-2.06159	6.45342e-144	6.95796e-142	2.06159	141.158
184	YJR097W	2.06152	5.74127e-12	1.85839e-11	2.06152	10.7309
185	YDR523C	2.06133	2.91361e-23	1.80918e-22	2.06133	21.7425
186	YGR014W	2.0602	2.45183e-84	1.10987e-82	2.0602	81.9547
187	YHR153C	2.05983	2.31916e-08	5.82492e-08	2.05983	7.23471
188	YPR158W	-2.05839	7.79527e-70	2.45883e-68	2.05839	67.6093
189	YHR175W-A	2.05506	7.18638e-13	2.4863e-12	2.05506	11.6044
190	YJR078W	2.04949	1.0149e-29	8.51249e-29	2.04949	28.0699
191	YOR389W	2.04011	6.70248e-63	1.72807e-61	2.04011	60.7624
192	YER145C	2.03929	9.68838e-104	6.38357e-102	2.03929	101.195
193	YOL132W	2.03823	7.47287e-18	3.48108e-17	2.03823	16.4583
194	YJL079C	2.0294	1.17447e-164	1.7858e-162	2.0294	161.748
195	YOL091W	2.02746	1.86537e-14	7.05913e-14	2.02746	13.1512
196	YFR015C	-2.02731	1.81151e-130	1.67848e-128	2.02731	127.775
197	YDL241W	-2.02344	9.72154e-63	2.48486e-61	2.02344	60.6047
198	YOL160W	2.01671	6.60482e-07	1.49263e-06	2.01671	5.82605
199	YER067W	-2.01581	5.94646e-149	7.0525e-147	2.01581	146.152
200	YLR343W	2.003	3.71919e-84	1.67082e-82	2.003	81.7771
201	YMR101C	1.99991	4.23474e-09	1.12123e-08	1.99991	7.95031
202	YNL162W-A	1.99858	4.35748e-15	1.71808e-14	1.99858	13.765
203	YJL122W	1.99761	2.98998e-13	1.05414e-12	1.99761	11.9771
204	YJL208C	1.9916	1.64427e-37	1.91562e-36	1.9916	35.7177
205	YPL033C	1.98315	2.8649e-05	5.62545e-05	1.98315	4.24984
206	YOR385W	-1.98018	1.66583e-135	1.6743e-133	1.98018	132.776
207	YIL070C	1.97292	1.3354e-88	7.00791e-87	1.97292	86.1544
208	YHR152W	1.96445	8.18142e-100	5.16126e-98	1.96445	97.2872
209	YOR273C	-1.96202	2.84334e-132	2.71952e-130	1.96202	129.566
210	YFL061W	1.96192	2.98038e-15	1.19148e-14	1.96192	13.9239
211	YNL277W	-1.95308	1.97626e-94	1.13779e-92	1.95308	91.9439
212	YHL040C	1.94971	2.16466e-85	1.01876e-83	1.94971	82.9919
213	YLR467W	1.94621	8.3939e-09	2.17837e-08	1.94621	7.66187
214	YDR507C	1.94599	5.51918e-77	2.0079e-75	1.94599	74.6973
215	YMR305C	1.94493	8.19229e-152	1.05609e-149	1.94493	148.976
216	YDR312W	1.94066	5.86734e-49	1.02333e-47	1.94066	46.99
217	YGL183C	-1.93818	3.36802e-28	2.67368e-27	1.93818	26.5729
218	YFR033C	-1.9343	6.93998e-87	3.4295e-85	1.9343	84.4648
219	YDL101C	1.93074	1.48126e-54	3.10385e-53	1.93074	52.5081
220	YOL152W	1.92441	1.88737e-53	3.78111e-52	1.92441	51.4224
221	YHL041W	1.91774	1.06615e-05	2.17634e-05	1.91774	4.66227
222	YDL244W	1.91533	1.07085e-10	3.15299e-10	1.91533	9.50128
223	YAL067C	1.91319	1.0349e-18	5.02207e-18	1.91319	17.2991
224	YPL275W	1.90984	2.66242e-06	5.72448e-06	1.90984	5.24226
225	YDR403W	1.90982	6.52395e-36	7.20429e-35	1.90982	34.1424
226	YLL038C	1.9095	1.98692e-74	6.77153e-73	1.9095	72.1693
227	YNR065C	1.9068	6.76439e-55	1.44812e-53	1.9068	52.8392
228	YEL024W	-1.90284	5.6553e-87	2.81814e-85	1.90284	84.55
229	YJL074C	1.90275	3.3715e-76	1.19719e-74	1.90275	73.9218
230	YHR184W	1.89405	1.90915e-08	4.83442e-08	1.89405	7.31566
231	YEL049W	1.89403	2.42428e-15	9.75306e-15	1.89403	14.0109
232	YHL012W	1.89157	1.25118e-36	1.41865e-35	1.89157	34.8481
233	YDR014W-A	1.89105	9.90204e-07	2.20087e-06	1.89105	5.65741
234	YOR381W-A	1.89058	8.75559e-06	1.79843e-05	1.89058	4.74511
235	YOR192C-B	1.88344	1.19748e-71	3.88037e-70	1.88344	69.4111
236	YHL036W	-1.88271	9.55211e-53	1.85111e-51	1.88271	50.7326
237	YKL165C	1.87147	1.46275e-86	7.0521e-85	1.87147	84.1517
238	YLR068W	1.87064	3.17594e-32	2.94731e-31	1.87064	30.5306
239	YDR263C	1.86673	1.12994e-39	1.43175e-38	1.86673	37.8441
240	YPL029W	1.86627	1.28032e-54	2.70188e-53	1.86627	52.5683
241	YBR005W	-1.85171	4.26903e-131	4.01831e-129	1.85171	128.396
242	YLL018C	1.85097	6.92498e-160	9.77741e-158	1.85097	157.01
243	YKR103W	1.84508	1.44189e-35	1.5518e-34	1.84508	33.8092
244	YKL101W	1.84477	5.40786e-103	3.52403e-101	1.84477	100.453
245	YOR339C	1.84363	1.21573e-10	3.56718e-10	1.84363	9.44768
246	YNL289W	1.84308	6.54105e-36	7.20974e-35	1.84308	34.1421
247	YJL069C	1.83828	5.24225e-64	1.41303e-62	1.83828	61.8499
248	YJL098W	1.83735	5.08095e-46	8.09947e-45	1.83735	44.0915
249	YOL155W-A	1.83431	7.15729e-08	1.73306e-07	1.83431	6.76119
250	YBL043W	-1.8288	5.07593e-23	3.11574e-22	1.8288	21.5064
251	YLR057W	1.82876	1.37449e-81	5.54473e-80	1.82876	79.2561
252	YJL038C	1.81947	1.52162e-14	5.79526e-14	1.81947	13.2369
253	YLR214W	1.81882	3.60299e-89	1.94234e-87	1.81882	86.7117
254	YPL240C	-1.81629	4.77052e-185	9.42972e-183	1.81629	182.026
255	YDL022W	-1.81515	8.36473e-172	1.41722e-169	1.81515	168.849
256	YPL014W	-1.81207	1.59494e-85	7.5664e-84	1.81207	83.1211
257	YMR250W	-1.81193	2.75656e-114	2.23923e-112	1.81193	111.65
258	YGL187C	-1.80954	9.87836e-80	3.77927e-78	1.80954	77.4226
259	YKL068W-A	-1.80637	9.17459e-58	2.09251e-56	1.80637	55.6793
260	YOR205C	1.80164	7.2791e-66	2.06531e-64	1.80164	63.685
261	YDR033W	-1.79818	5.06931e-18	2.38959e-17	1.79818	16.6217
262	YDR171W	-1.79733	5.16478e-150	6.38066e-148	1.79733	147.195
263	YPL274W	-1.79707	2.55012e-80	9.88381e-79	1.79707	78.0051
264	YPL280W	1.79596	1.20412e-05	2.43784e-05	1.79596	4.61299
265	YPL012W	1.78945	1.55353e-54	3.24382e-53	1.78945	52.4889
266	YPL283C	1.78808	6.52335e-12	2.10236e-11	1.78808	10.6773
267	YAL037W	1.78642	3.95643e-33	3.8087e-32	1.78642	31.4192
268	YIL045W	-1.78639	5.27694e-89	2.79395e-87	1.78639	86.5538
269	YOR287C	1.78495	8.75746e-26	6.24931e-25	1.78495	24.2042
270	YCR072C	1.78305	8.80818e-47	1.44289e-45	1.78305	44.8408
271	YJL116C	1.77893	9.87267e-90	5.3711e-88	1.77893	87.2699
272	YML133C	1.77455	9.91172e-33	9.35932e-32	1.77455	31.0288
273	YML120C	-1.77431	3.81181e-84	1.69955e-82	1.77431	81.7697
274	YMR035W	-1.77284	9.53428e-48	1.61078e-46	1.77284	45.793
275	YCL042W	-1.77074	7.45174e-12	2.39506e-11	1.77074	10.6207
276	YNL077W	-1.76612	2.13888e-124	1.92175e-122	1.76612	121.716
277	YHR001W-A	-1.76514	3.67594e-67	1.07381e-65	1.76514	64.9691
278	YPL054W	-1.76396	5.53141e-56	1.21038e-54	1.76396	53.9171
279	YHL021C	-1.76287	4.20602e-138	4.37574e-136	1.76287	135.359
280	YPR149W	-1.76228	3.87219e-99	2.41706e-97	1.76228	96.6167
281	YPR145C-A	-1.76132	2.15889e-45	3.369e-44	1.76132	43.4725
282	YPR145W	-1.7539	3.05921e-64	8.3216e-63	1.7539	62.0798
283	YNL124W	1.75365	2.0319e-69	6.30845e-68	1.75365	67.2001
284	YKL221W	1.74726	1.66199e-15	6.7458e-15	1.74726	14.171
285	YOR359W	1.74629	4.85935e-25	3.34291e-24	1.74629	23.4759
286	YDL031W	1.74625	3.80155e-82	1.5655e-80	1.74625	79.8053
287	YJL180C	1.74364	1.99344e-45	3.11903e-44	1.74364	43.506
288	YIR027C	1.73855	8.23021e-26	5.88723e-25	1.73855	24.2301
289	YCR021C	-1.73737	3.61478e-18	1.71348e-17	1.73737	16.7661
290	YGR008C	-1.73522	7.09964e-108	4.95304e-106	1.73522	105.305
291	YNL186W	1.73512	5.90579e-73	1.97861e-71	1.73512	70.7036
292	YOL010W	1.73494	1.73039e-63	4.58089e-62	1.73494	61.3391
293	YLR342W-A	1.73491	2.7714e-14	1.03687e-13	1.73491	12.9843
294	YIL117C	1.7319	5.79524e-103	3.73541e-101	1.7319	100.428
295	YLR264C-A	1.73098	6.13551e-29	4.97723e-28	1.73098	27.303
296	YPL252C	1.73053	1.40519e-54	2.95488e-53	1.73053	52.5295
297	YML043C	1.72773	3.69116e-21	2.06301e-20	1.72773	19.6855
298	YHR015W	1.72559	9.40567e-22	5.42037e-21	1.72559	20.266
299	YJL157C	1.71537	3.29344e-86	1.57501e-84	1.71537	83.8027
300	YMR034C	-1.71333	6.30209e-65	1.74633e-63	1.71333	62.7579
301	YNL058C	1.7118	4.46792e-82	1.82722e-80	1.7118	79.7382
302	YML091C	-1.7095	1.5049e-77	5.54289e-76	1.7095	75.2563
303	YPL141C	1.70901	5.01565e-46	8.01692e-45	1.70901	44.096
304	YDR101C	1.7087	1.41247e-47	2.34621e-46	1.7087	45.6296
305	YBR250W	1.7078	2.22088e-09	5.98355e-09	1.7078	8.22304
306	YFL023W	1.70557	1.84352e-54	3.82239e-53	1.70557	52.4177
307	YOR153W	1.70451	1.9e-87	9.71294e-86	1.70451	85.0126
308	YBR267W	1.70378	5.41328e-64	1.45252e-62	1.70378	61.8379
309	YBR169C	-1.69875	1.66626e-144	1.8298e-142	1.69875	141.738
310	YBL071C	1.69765	1.66602e-08	4.23832e-08	1.69765	7.37281
311	YNL299W	1.6939	1.65459e-37	1.92386e-36	1.6939	35.7158
312	YGR296W	1.6909	7.8596e-22	4.54263e-21	1.6909	20.3427
313	YGL116W	1.69058	1.25044e-96	7.48999e-95	1.69058	94.1255
314	YML060W	1.69025	5.90858e-23	3.60472e-22	1.69025	21.4431
315	YGR084C	1.69025	2.07366e-62	5.21052e-61	1.69025	60.2831
316	YPL004C	-1.68503	4.33303e-149	5.24385e-147	1.68503	146.28
317	YJR103W	-1.68341	5.2664e-93	2.97426e-91	1.68341	90.5266
318	YER062C	-1.67998	2.64575e-83	1.16217e-81	1.67998	80.9347
319	YGL170C	1.67685	8.62761e-13	2.96418e-12	1.67685	11.5281
320	YCL025C	-1.67618	7.04326e-110	5.35468e-108	1.67618	107.271
321	YBL008W	1.67554	1.91986e-43	2.79039e-42	1.67554	41.5543
322	YPL043W	1.67284	3.88015e-57	8.74879e-56	1.67284	55.0581
323	YGL064C	1.67237	1.07198e-38	1.30531e-37	1.67237	36.8843
324	YNR057C	1.67124	2.93737e-17	1.3166e-16	1.67124	15.8805
325	YFR055W	-1.66772	1.47782e-52	2.85455e-51	1.66772	50.5445
326	YNL335W	1.66765	5.31167e-11	1.6046e-10	1.66765	9.79463
327	YOR242C	1.66597	6.38867e-10	1.79209e-09	1.66597	8.74664
328	YLR328W	-1.66439	2.26683e-85	1.05845e-83	1.66439	82.9753
329	YIL079C	1.66194	7.33329e-16	3.03464e-15	1.66194	14.5179
330	YOR237W	1.66183	1.19859e-10	3.51863e-10	1.66183	9.45363
331	YHR169W	1.65817	9.873e-41	1.30685e-39	1.65817	38.8838
332	YNR034W	-1.657	2.90844e-73	9.79946e-72	1.657	71.0088
333	YNL217W	-1.65519	1.97334e-51	3.63414e-50	1.65519	49.4396
334	YLR183C	1.65002	3.56155e-26	2.59778e-25	1.65002	24.5854
335	YHL035C	1.6445	2.50644e-95	1.4716e-93	1.6445	92.8322
336	YOL156W	1.64362	4.12774e-23	2.54444e-22	1.64362	21.5944
337	YBR295W	1.64344	2.19108e-57	4.9592e-56	1.64344	55.3046
338	YCL024W	1.64301	6.71226e-37	7.66931e-36	1.64301	35.1152
339	YPR160W	-1.6417	6.3629e-135	6.28867e-133	1.6417	132.201
340	YBR129C	-1.64069	7.08885e-54	1.44955e-52	1.64069	51.8388
341	YIL091C	1.63701	2.90501e-54	6.00233e-53	1.63701	52.2217
342	YIL123W	1.63289	2.43318e-97	1.4875e-95	1.63289	94.8275
343	YMR144W	1.63279	3.80605e-29	3.10452e-28	1.63279	27.508
344	YJL164C	-1.63136	1.89358e-80	7.43638e-79	1.63136	78.1286
345	YER075C	1.62697	1.25593e-59	2.9672e-58	1.62697	57.5277
346	YKL085W	-1.62593	1.23928e-107	8.54525e-106	1.62593	105.068
347	YML027W	1.62507	9.48999e-21	5.15817e-20	1.62507	19.2875
348	YMR058W	1.62187	5.00715e-63	1.3023e-61	1.62187	60.8853
349	YER044C-A	1.62168	2.97798e-23	1.84722e-22	1.62168	21.7335
350	YMR306W	1.62132	6.77827e-57	1.5168e-55	1.62132	54.8191
351	YNL313C	1.62092	4.39403e-55	9.47513e-54	1.62092	53.0234
352	YNL052W	-1.6206	6.85013e-59	1.59299e-57	1.6206	56.7978
353	YGL021W	1.6201	2.65852e-51	4.86574e-50	1.6201	49.3129
354	YEL059C-A	1.6192	1.19693e-15	4.89841e-15	1.6192	14.3099
355	YHR154W	1.61863	3.84205e-37	4.42396e-36	1.61863	35.3542
356	YGR256W	1.61473	4.6395e-41	6.21044e-40	1.61473	39.2069
357	YCR025C	1.61166	3.33658e-13	1.17424e-12	1.61166	11.9302
358	YDR528W	1.60448	7.26359e-12	2.33585e-11	1.60448	10.6316
359	YOR188W	1.60403	9.91265e-54	2.01308e-52	1.60403	51.6961
360	YML083C	1.6039	5.88962e-12	1.90433e-11	1.6039	10.7203
361	YFL051C	1.60071	2.80405e-24	1.83938e-23	1.60071	22.7353
362	YNL027W	-1.59939	9.58238e-109	7.01525e-107	1.59939	106.154
363	YMR076C	1.59905	8.56529e-44	1.25723e-42	1.59905	41.9006
364	YOL007C	1.59864	2.25215e-59	5.27875e-58	1.59864	57.2775
365	YDR253C	-1.59791	1.67621e-43	2.44225e-42	1.59791	41.6122
366	YML127W	-1.59601	1.14851e-80	4.54044e-79	1.59601	78.3429
367	YNL160W	-1.59314	1.79904e-67	5.36096e-66	1.59314	65.2708
368	YKL220C	1.59299	4.39185e-26	3.17606e-25	1.59299	24.4981
369	YCL037C	1.59117	1.35763e-07	3.22804e-07	1.59117	6.49106
370	YGL235W	1.59102	4.44988e-05	8.60939e-05	1.59102	4.06503
371	YOL141W	1.58978	2.21642e-18	1.05739e-17	1.58978	16.9758
372	YER053C	-1.58875	5.62527e-98	3.47478e-96	1.58875	95.4591
373	YNL283C	1.58427	4.43795e-89	2.3709e-87	1.58427	86.6251
374	YHR052W	1.58092	9.40488e-49	1.62597e-47	1.58092	46.7889
375	YCL026C-A	1.57999	3.26301e-08	8.0699e-08	1.57999	7.09313
376	YBL015W	-1.57511	6.50318e-83	2.83558e-81	1.57511	80.5474
377	YMR105C	-1.57508	4.65474e-95	2.70614e-93	1.57508	92.5676
378	YBR156C	1.5746	6.14168e-45	9.38664e-44	1.5746	43.0275
379	YOR220W	-1.57378	4.03454e-113	3.18998e-111	1.57378	110.496
380	YBL081W	1.57184	9.0798e-34	9.0341e-33	1.57184	32.0441
381	YNR053C	1.57102	5.11207e-56	1.12276e-54	1.57102	53.9497
382	YGR205W	-1.5706	9.38633e-71	3.0087e-69	1.5706	68.5216
383	YER127W	1.56963	2.45454e-43	3.55011e-42	1.56963	41.4498
384	YAR018C	1.56768	3.5542e-44	5.34935e-43	1.56768	42.2717
385	YOL032W	-1.56762	1.91848e-66	5.49595e-65	1.56762	64.26
386	YKR011C	-1.56692	2.27504e-83	1.00679e-81	1.56692	80.9971
387	YGR122W	-1.56669	5.97283e-81	2.37711e-79	1.56669	78.624
388	YBR034C	1.56561	1.30894e-45	2.06437e-44	1.56561	43.6852
389	YGR249W	-1.56061	3.70188e-76	1.30667e-74	1.56061	73.8838
390	YER070W	1.55773	5.54448e-44	8.1788e-43	1.55773	42.0873
391	YGL258W-A	1.55651	2.51203e-07	5.83713e-07	1.55651	6.2338
392	YMR081C	-1.55432	5.45337e-85	2.52645e-83	1.55432	82.5975
393	YJR010W	-1.55374	1.99828e-63	5.26658e-62	1.55374	61.2785
394	YMR251W-A	-1.55141	7.69491e-88	3.9679e-86	1.55141	85.4014
395	YGR279C	1.55114	4.5095e-105	3.03879e-103	1.55114	102.517
396	YBR038W	1.54999	9.66154e-78	3.58081e-76	1.54999	75.446
397	YDR074W	-1.54965	7.03994e-78	2.64221e-76	1.54965	75.578
398	YJL051W	1.5479	3.19438e-58	7.34211e-57	1.5479	56.1342
399	YBR184W	1.54775	4.69421e-08	1.14885e-07	1.54775	6.93974
400	YNL019C	-1.54766	1.20697e-35	1.31087e-34	1.54766	33.8824
401	YJR092W	1.54721	8.55005e-76	2.98246e-74	1.54721	73.5254
402	YOL109W	-1.5466	1.48755e-75	5.15857e-74	1.5466	73.2875
403	YOL143C	-1.54559	3.3252e-71	1.07165e-69	1.54559	68.9699
404	YKR099W	1.54441	5.98336e-39	7.37657e-38	1.54441	37.1321
405	YMR169C	-1.53951	2.95484e-48	5.02068e-47	1.53951	46.2992
406	YNR001C	-1.53879	9.61688e-90	5.28038e-88	1.53879	87.2773
407	YGR109C	1.53853	9.09827e-09	2.35601e-08	1.53853	7.62782
408	YER124C	-1.53755	9.02906e-78	3.36744e-76	1.53755	75.4727
409	YDR042C	1.53693	1.57681e-13	5.65327e-13	1.53693	12.2477
410	YOL030W	1.53602	7.52143e-83	3.25563e-81	1.53602	80.4874
411	YJL118W	1.53534	1.77542e-15	7.19141e-15	1.53534	14.1432
412	YKL125W	1.53455	8.77362e-57	1.95592e-55	1.53455	54.7086
413	YHR002W	-1.53365	3.9952e-57	8.97408e-56	1.53365	55.047
414	YNL007C	-1.53265	2.14148e-108	1.53e-106	1.53265	105.815
415	YMR247W-A	-1.53198	4.7829e-15	1.87832e-14	1.53198	13.7262
416	YDR402C	1.52927	2.69067e-13	9.50875e-13	1.52927	12.0219
417	YDR451C	1.52819	1.58427e-26	1.17729e-25	1.52819	24.9291
418	YOR298C-A	-1.528	3.95796e-90	2.19352e-88	1.528	87.6589
419	YJR022W	-1.52637	4.75841e-12	1.55296e-11	1.52637	10.8088
420	YLR257W	-1.52283	1.96385e-108	1.4202e-106	1.52283	105.848
421	YAL037C-A	1.52236	2.03923e-13	7.26285e-13	1.52236	12.1389
422	YDR488C	1.51902	2.23433e-35	2.37874e-34	1.51902	33.6237
423	YPR065W	-1.51438	4.26132e-62	1.06175e-60	1.51438	59.974
424	YPL149W	-1.51149	6.07551e-76	2.13182e-74	1.51149	73.6712
425	YLR353W	1.51096	7.10999e-41	9.45341e-40	1.51096	39.0244
426	YKR061W	1.50905	1.14989e-68	3.49686e-67	1.50905	66.4563
427	YAR050W	1.50779	8.76448e-40	1.11771e-38	1.50779	37.9517
428	YGL037C	-1.5066	2.33024e-124	2.06244e-122	1.5066	121.686
429	YHR051W	-1.50645	1.31626e-43	1.92252e-42	1.50645	41.7161
430	YOR315W	1.50485	1.08008e-20	5.85989e-20	1.50485	19.2321
431	YHR023W	1.50182	1.26014e-82	5.29973e-81	1.50182	80.2757
432	YLR069C	1.5014	2.08014e-68	6.26153e-67	1.5014	66.2033
433	YOR228C	-1.49877	1.17456e-47	1.96755e-46	1.49877	45.7061
434	YDR516C	-1.49742	7.18865e-97	4.34987e-95	1.49742	94.3615
435	YLR186W	1.49623	7.86782e-52	1.47646e-50	1.49623	49.8308
436	YFR032C	1.49602	1.38211e-10	4.0394e-10	1.49602	9.39368
437	YLR258W	-1.49596	6.20533e-69	1.89679e-67	1.49596	66.722
438	YKL159C	-1.49539	3.6033e-62	9.01584e-61	1.49539	60.045
439	YJL104W	1.49531	2.2188e-52	4.25808e-51	1.49531	50.3708
440	YCL014W	1.49088	3.8432e-53	7.54642e-52	1.49088	51.1223
441	YKR102W	1.49044	1.31815e-21	7.53771e-21	1.49044	20.1228
442	YDR258C	-1.49006	8.27991e-118	6.91548e-116	1.49006	115.16
443	YDL245C	1.48962	1.17494e-11	3.72189e-11	1.48962	10.4292
444	YGR032W	1.48927	2.95008e-61	7.28916e-60	1.48927	59.1373
445	YPL183W-A	1.48806	9.86631e-24	6.2776e-23	1.48806	22.2022
446	YBR292C	1.48794	1.27524e-07	3.04068e-07	1.48794	6.51703
447	YPR137W	1.48616	5.59068e-35	5.85738e-34	1.48616	33.2323
448	YOR375C	-1.48516	2.3463e-109	1.76121e-107	1.48516	106.754
449	YPL057C	-1.48429	3.13089e-104	2.08609e-102	1.48429	101.681
450	YLR129W	1.48241	1.79686e-52	3.45953e-51	1.48241	50.461
451	YIL015W	1.48127	8.34272e-12	2.67129e-11	1.48127	10.5733
452	YGL006W	-1.48058	1.06394e-93	6.06651e-92	1.48058	91.2171
453	YJL166W	-1.47971	5.5004e-72	1.79216e-70	1.47971	69.7466
454	YER084W	1.47933	3.59401e-05	6.99229e-05	1.47933	4.15538
455	YIL024C	1.47867	6.57702e-16	2.72739e-15	1.47867	14.5643
456	YLR084C	1.4784	1.04438e-47	1.75444e-46	1.4784	45.7559
457	YJL060W	-1.47777	9.4664e-83	4.03854e-81	1.47777	80.3938
458	YBR145W	-1.47707	4.65914e-60	1.12312e-58	1.47707	57.9496
459	YHR149C	1.47697	5.52368e-40	7.13626e-39	1.47697	38.1465
460	YNL194C	-1.47613	1.08047e-81	4.38847e-80	1.47613	79.3577
461	YGR189C	1.47459	1.24741e-76	4.51044e-75	1.47459	74.3458
462	YGR188C	1.47323	3.87502e-12	1.27025e-11	1.47323	10.8961
463	YDR514C	1.47302	3.84599e-21	2.14752e-20	1.47302	19.6681
464	YLR390W-A	1.47067	1.14826e-82	4.8637e-81	1.47067	80.313
465	YGR250C	-1.47025	1.6373e-76	5.88436e-75	1.47025	74.2303
466	YDR379C-A	-1.46884	8.11811e-17	3.54234e-16	1.46884	15.4507
467	YDR420W	1.46877	3.95529e-44	5.92294e-43	1.46877	42.2275
468	YKL217W	-1.46802	4.8032e-59	1.12138e-57	1.46802	56.9502
469	YER077C	1.46362	4.30259e-61	1.05869e-59	1.46362	58.9752
470	YHR211W	1.46348	1.75797e-34	1.813e-33	1.46348	32.7416
471	YCR034W	1.46215	1.00342e-56	2.22857e-55	1.46215	54.652
472	YLR435W	1.46141	1.44687e-27	1.11428e-26	1.46141	25.953
473	YKL132C	-1.4604	1.48971e-30	1.29152e-29	1.4604	28.8889
474	YJR063W	1.45917	6.08665e-10	1.7098e-09	1.45917	8.76705
475	YNL123W	1.45827	4.21749e-65	1.1797e-63	1.45827	62.9282
476	YAR064W	1.45824	2.90079e-12	9.5938e-12	1.45824	11.018
477	YER130C	-1.45289	1.26489e-47	2.11291e-46	1.45289	45.6751
478	YOL124C	1.44936	6.82308e-34	6.83461e-33	1.44936	32.1653
479	YOR247W	1.44742	3.25797e-87	1.65126e-85	1.44742	84.7822
480	YKR079C	1.44671	1.37908e-61	3.42174e-60	1.44671	59.4658
481	YCL026C-B	-1.44619	3.02493e-25	2.10291e-24	1.44619	23.6772
482	YNL204C	1.44577	9.18057e-17	3.99126e-16	1.44577	15.3989
483	YJR156C	1.44525	3.8358e-11	1.17491e-10	1.44525	9.93
484	YKL001C	-1.44349	4.51966e-40	5.87753e-39	1.44349	38.2308
485	YKL082C	1.44262	1.11828e-48	1.92774e-47	1.44262	46.715
486	YHR157W	1.44209	1.20124e-05	2.43534e-05	1.44209	4.61344
487	YBL004W	1.44042	9.30469e-67	2.70475e-65	1.44042	64.5679
488	YJR030C	1.4387	2.71359e-39	3.40923e-38	1.4387	37.4673
489	YDL177C	-1.43741	5.59625e-17	2.46734e-16	1.43741	15.6078
490	YCL021W-A	1.43618	7.85807e-24	5.02137e-23	1.43618	22.2992
491	YPR202W	1.43549	7.26442e-13	2.51077e-12	1.43549	11.6002
492	YGR217W	1.4324	3.04567e-42	4.28998e-41	1.4324	40.3675
493	YGR067C	-1.43139	2.98365e-45	4.61959e-44	1.43139	43.3354
494	YOR173W	-1.42554	1.46267e-60	3.58414e-59	1.42554	58.4456
495	YGR254W	-1.42535	2.07353e-120	1.75657e-118	1.42535	117.755
496	YJL073W	1.42332	6.75597e-49	1.17143e-47	1.42332	46.9313
497	YGR243W	-1.42276	8.26134e-53	1.60622e-51	1.42276	50.7942
498	YPL093W	1.42268	3.56785e-44	5.35629e-43	1.42268	42.2711
499	YER128W	1.42117	4.80069e-13	1.6746e-12	1.42117	11.7761
500	YDR096W	-1.42045	6.11636e-65	1.70282e-63	1.42045	62.7688
501	YBR132C	-1.41964	1.27689e-49	2.24686e-48	1.41964	47.6484
502	YGR140W	1.4191	1.27247e-45	2.0122e-44	1.4191	43.6963
503	YLR342W	1.41901	1.35001e-86	6.56193e-85	1.41901	84.183
504	YGR283C	1.41822	5.45248e-39	6.73608e-38	1.41822	37.1716
505	YPR133W-A	1.41774	1.99519e-33	1.95886e-32	1.41774	31.708
506	YGL222C	-1.41747	1.90413e-32	1.78099e-31	1.41747	30.7493
507	YGL209W	1.41605	8.12917e-53	1.58572e-51	1.41605	50.7998
508	YHR016C	-1.41492	2.09497e-72	6.86364e-71	1.41492	70.1634
509	YBR052C	-1.41408	3.19814e-69	9.87759e-68	1.41408	67.0053
510	YLR363W-A	1.4137	1.54199e-16	6.61172e-16	1.4137	15.1797
511	YNL164C	1.4137	1.88721e-19	9.50014e-19	1.4137	18.0223
512	YKR081C	1.41038	1.36411e-46	2.21622e-45	1.41038	44.6544
513	YLR264W	1.40948	4.77781e-22	2.78315e-21	1.40948	20.5555
514	YDL021W	-1.40769	5.15497e-40	6.67445e-39	1.40769	38.1756
515	YOL148C	-1.40609	1.68638e-40	2.22228e-39	1.40609	38.6532
516	YLR251W	-1.40581	7.10862e-63	1.82485e-61	1.40581	60.7388
517	YMR269W	1.40334	5.0238e-30	4.26197e-29	1.40334	28.3704
518	YDR344C	1.4026	6.37367e-25	4.36442e-24	1.4026	23.3601
519	YGR213C	1.40076	7.55024e-27	5.68185e-26	1.40076	25.2455
520	YPL242C	1.39853	2.31927e-80	9.04819e-79	1.39853	78.0434
521	YGL259W	1.39845	6.33108e-08	1.53929e-07	1.39845	6.81268
522	YJL109C	1.3958	1.96093e-66	5.59052e-65	1.3958	64.2525
523	YKR097W	1.3957	9.01808e-27	6.75217e-26	1.3957	25.1706
524	YJR129C	1.3955	1.93771e-31	1.741e-30	1.3955	29.7592
525	YKR104W	1.39527	3.38984e-14	1.25558e-13	1.39527	12.9012
526	YDR040C	-1.39435	9.69662e-58	2.2031e-56	1.39435	55.657
527	YBR023C	1.39292	2.04517e-67	6.06393e-66	1.39292	65.2172
528	YLR341W	1.3918	2.24095e-15	9.02776e-15	1.3918	14.0444
529	YOR177C	1.39087	2.01652e-14	7.60684e-14	1.39087	13.1188
530	YLR466W	1.39072	1.81429e-12	6.07838e-12	1.39072	11.2162
531	YDR299W	1.38705	1.76424e-38	2.13946e-37	1.38705	36.6697
532	YMR319C	-1.38628	2.83783e-60	6.8687e-59	1.38628	58.1631
533	YPL088W	1.3858	7.84134e-60	1.86744e-58	1.3858	57.7288
534	YJL096W	1.3853	1.40034e-30	1.21581e-29	1.3853	28.9151
535	YGR082W	1.38227	7.02293e-56	1.5311e-54	1.38227	53.815
536	YDR044W	-1.38216	6.56445e-65	1.81057e-63	1.38216	62.7422
537	YLR409C	1.3816	5.20123e-63	1.34687e-61	1.3816	60.8707
538	YDL067C	-1.37903	1.49605e-23	9.43787e-23	1.37903	22.0251
539	YOR195W	1.37886	1.18676e-32	1.11883e-31	1.37886	30.9512
540	YLR042C	1.37822	4.02572e-27	3.05275e-26	1.37822	25.5153
541	YGL229C	-1.37799	4.16638e-32	3.8424e-31	1.37799	30.4154
542	YCL063W	1.37486	1.22887e-21	7.04075e-21	1.37486	20.1524
543	YHL049C	1.37343	4.89721e-06	1.03163e-05	1.37343	4.98648
544	YBL075C	1.37098	6.64298e-36	7.30851e-35	1.37098	34.1362
545	YHR097C	-1.37006	2.08226e-67	6.14318e-66	1.37006	65.2116
546	YDR435C	-1.3673	4.19554e-58	9.60601e-57	1.3673	56.0175
547	YDL025C	-1.36579	1.59384e-50	2.89035e-49	1.36579	48.539
548	YLR051C	1.3656	1.4908e-20	8.02219e-20	1.3656	19.0957
549	YJL213W	-1.3644	3.28748e-46	5.26885e-45	1.3644	44.2783
550	YPR143W	1.36309	6.22909e-40	7.99534e-39	1.36309	38.0972
551	YNL144C	-1.36304	2.36835e-75	8.16529e-74	1.36304	73.088
552	YGL056C	1.36286	1.82244e-69	5.71801e-68	1.36286	67.2428
553	YPL201C	1.36165	9.75435e-23	5.89636e-22	1.36165	21.2294
554	YNL273W	1.36045	5.52611e-29	4.48902e-28	1.36045	27.3478
555	YGL068W	1.36023	1.18589e-68	3.58792e-67	1.36023	66.4452
556	YPL110C	1.36022	1.95608e-50	3.51501e-49	1.36022	48.4541
557	YBR146W	1.35992	1.30304e-73	4.41544e-72	1.35992	71.355
558	YJL191W	1.35964	1.81358e-50	3.26885e-49	1.35964	48.4856
559	YBL107C	1.3588	6.89684e-36	7.57376e-35	1.3588	34.1207
560	YNR071C	1.35689	7.15245e-16	2.96187e-15	1.35689	14.5284
561	YOR107W	-1.35672	5.94881e-26	4.27076e-25	1.35672	24.3695
562	YLR190W	1.35663	1.56834e-41	2.13309e-40	1.35663	39.671
563	YML100W	-1.3555	1.84232e-48	3.16665e-47	1.3555	46.4994
564	YOR074C	1.35285	1.82508e-31	1.64479e-30	1.35285	29.7839
565	YBL071W-A	1.35243	2.76169e-06	5.93148e-06	1.35243	5.22684
566	YIL170W	1.35017	2.21523e-13	7.8802e-13	1.35017	12.1035
567	YFR003C	-1.35007	7.81347e-28	6.08855e-27	1.35007	26.2155
568	YPL166W	-1.34848	1.07207e-19	5.47575e-19	1.34848	18.2616
569	YMR281W	-1.34676	2.09705e-51	3.85e-50	1.34676	49.4145
570	YIL159W	1.34651	8.20624e-40	1.04877e-38	1.34651	37.9793
571	YLR006C	-1.34362	4.13554e-40	5.38984e-39	1.34362	38.2684
572	YDR529C	-1.34339	4.23674e-52	8.00122e-51	1.34339	50.0968
573	YKL043W	-1.34305	2.2477e-33	2.19586e-32	1.34305	31.6584
574	YBL009W	1.34246	3.63963e-39	4.53424e-38	1.34246	37.3435
575	YLR419W	1.34143	2.99658e-48	5.07706e-47	1.34143	46.2944
576	YJL045W	1.34102	9.57483e-15	3.69413e-14	1.34102	13.4325
577	YOR176W	-1.34083	1.94764e-70	6.20943e-69	1.34083	68.2069
578	YLR034C	1.34008	1.81305e-50	3.26885e-49	1.34008	48.4856
579	YOR054C	-1.33919	1.4065e-46	2.27884e-45	1.33919	44.6423
580	YGL058W	-1.33605	7.85979e-34	7.85979e-33	1.33605	32.1046
581	YJL158C	1.33592	6.2502e-85	2.87315e-83	1.33592	82.5416
582	YDR358W	-1.33398	2.61909e-60	6.36525e-59	1.33398	58.1962
583	YJL153C	1.33374	8.2874e-25	5.62935e-24	1.33374	23.2495
584	YNL102W	1.33313	1.07951e-39	1.37077e-38	1.33313	37.863
585	YMR093W	1.33018	1.8716e-26	1.38732e-25	1.33018	24.8578
586	YBR101C	-1.3299	4.27456e-77	1.5647e-75	1.3299	74.8056
587	YMR102C	-1.32922	5.79454e-43	8.32e-42	1.32922	41.0799
588	YFR035C	1.32912	7.58477e-15	2.94164e-14	1.32912	13.5314
589	YDR169C-A	-1.32506	2.78503e-13	9.83635e-13	1.32506	12.0072
590	YFL020C	1.32413	1.07747e-05	2.1987e-05	1.32413	4.65783
591	YMR195W	-1.32384	2.30678e-53	4.6058e-52	1.32384	51.3367
592	YHR209W	1.32235	2.41631e-48	4.12932e-47	1.32235	46.3841
593	YBR128C	-1.32133	1.6142e-29	1.33317e-28	1.32133	27.8751
594	YNL065W	1.32027	2.98942e-29	2.44852e-28	1.32027	27.6111
595	YIL113W	-1.31936	2.09441e-23	1.31288e-22	1.31936	21.8818
596	YKL104C	1.31816	1.41999e-84	6.47735e-83	1.31816	82.1886
597	YBR056W	-1.31785	4.9509e-80	1.90642e-78	1.31785	77.7198
598	YLR437C	-1.31678	2.4728e-36	2.77722e-35	1.31678	34.5564
599	YBR275C	1.31645	1.55774e-51	2.88669e-50	1.31645	49.5396
600	YBL028C	1.31365	3.15622e-24	2.06355e-23	1.31365	22.6854
601	YBR247C	1.31316	1.12789e-29	9.44687e-29	1.31316	28.0247
602	YML113W	1.31165	1.87299e-12	6.26796e-12	1.31165	11.2029
603	YMR185W	1.31135	6.17945e-38	7.35827e-37	1.31135	36.1332
604	YAL019W	1.31047	6.0623e-32	5.53921e-31	1.31047	30.2566
605	YER174C	-1.31011	1.47196e-21	8.40106e-21	1.31011	20.0757
606	YLR056W	1.30938	3.99168e-75	1.36825e-73	1.30938	72.8638
607	YDR368W	-1.30904	2.97926e-63	7.78283e-62	1.30904	61.1089
608	YGR248W	-1.30861	9.91919e-55	2.10074e-53	1.30861	52.6776
609	YDR178W	-1.30729	2.18682e-49	3.82532e-48	1.30729	47.4173
610	YDR151C	-1.30682	6.58702e-64	1.75162e-62	1.30682	61.7566
611	YEL071W	-1.30675	1.30493e-59	3.07074e-58	1.30675	57.5128
612	YMR009W	-1.30616	1.4851e-45	2.33597e-44	1.30616	43.6315
613	YLR375W	-1.30528	9.11816e-60	2.16283e-58	1.30528	57.665
614	YPL265W	-1.30422	1.10888e-53	2.24426e-52	1.30422	51.6489
615	YMR001C	1.30318	1.03763e-37	1.21844e-36	1.30318	35.9142
616	YOL084W	-1.30252	3.3464e-53	6.59273e-52	1.30252	51.1809
617	YLR395C	-1.30153	1.58409e-42	2.24729e-41	1.30153	40.6483
618	YNL092W	-1.30003	1.47128e-23	9.29148e-23	1.30003	22.0319
619	YGR138C	-1.29654	5.1762e-33	4.94281e-32	1.29654	31.306
620	YLR004C	1.29609	7.2588e-19	3.54569e-18	1.29609	17.4503
621	YAR066W	1.29591	2.56787e-06	5.52921e-06	1.29591	5.25734
622	YCL036W	1.29524	1.29455e-28	1.04303e-27	1.29524	26.9817
623	YJL048C	-1.29491	2.03177e-62	5.12697e-61	1.29491	60.2901
624	YMR003W	1.29461	4.35688e-14	1.60773e-13	1.29461	12.7938
625	YPL087W	-1.29431	1.32252e-66	3.82564e-65	1.29431	64.4173
626	YLR300W	1.29422	8.34407e-52	1.56089e-50	1.29422	49.8066
627	YPR116W	-1.29213	2.11617e-22	1.25489e-21	1.29213	20.9014
628	YKL155C	1.29117	1.01355e-34	1.0526e-33	1.29117	32.9777
629	YGL169W	1.29046	3.5438e-34	3.59841e-33	1.29046	32.4439
630	YMR044W	-1.2902	1.80213e-56	3.97273e-55	1.2902	54.4009
631	YCL047C	-1.28902	1.0651e-22	6.41222e-22	1.28902	21.193
632	YBR056W-A	-1.28803	2.28506e-38	2.75415e-37	1.28803	36.56
633	YJL199C	-1.2873	1.12654e-18	5.45782e-18	1.2873	17.263
634	YOR230W	-1.28695	1.06349e-91	5.9495e-90	1.28695	89.2255
635	YPL267W	1.28671	4.06584e-16	1.70271e-15	1.28671	14.7689
636	YIR019C	1.28582	3.413e-21	1.91296e-20	1.28582	19.7183
637	YJR036C	-1.28522	1.37497e-33	1.3612e-32	1.28522	31.8661
638	YLR399C	-1.28356	8.86418e-47	1.44806e-45	1.28356	44.8392
639	YNR019W	-1.2829	1.49733e-62	3.79451e-61	1.2829	60.4208
640	YJL125C	1.28276	1.85933e-34	1.9142e-33	1.28276	32.718
641	YAL025C	1.27976	3.06612e-33	2.9758e-32	1.27976	31.5264
642	YPR157W	-1.27877	6.14416e-11	1.84855e-10	1.27877	9.73317
643	YPR191W	-1.27812	6.71267e-70	2.12867e-68	1.27812	67.6719
644	YFR008W	-1.27623	2.60182e-34	2.66014e-33	1.27623	32.5751
645	YGR237C	-1.27457	2.97086e-51	5.42068e-50	1.27457	49.2659
646	YJR112W	1.27417	1.52666e-12	5.13796e-12	1.27417	11.2892
647	YNL098C	-1.27275	1.86096e-72	6.13082e-71	1.27275	70.2125
648	YMR043W	-1.27132	5.12594e-38	6.12632e-37	1.27132	36.2128
649	YML042W	1.27007	2.84427e-34	2.89803e-33	1.27007	32.5379
650	YDR184C	1.26996	6.18914e-31	5.47785e-30	1.26996	29.2614
651	YOR381W	1.26872	8.03923e-34	8.0257e-33	1.26872	32.0955
652	YLR014C	1.26834	1.0506e-19	5.37072e-19	1.26834	18.27
653	YPL253C	1.26665	1.61432e-19	8.16106e-19	1.26665	18.0883
654	YDR180W	1.26565	2.02114e-34	2.07359e-33	1.26565	32.6833
655	YOL015W	-1.26519	2.86025e-35	3.0234e-34	1.26519	33.5195
656	YHR005C-A	1.265	5.68913e-43	8.18848e-42	1.265	41.0868
657	YKL035W	-1.26001	3.09148e-76	1.10437e-74	1.26001	73.9569
658	YNL173C	-1.25985	7.93949e-73	2.64501e-71	1.25985	70.5776
659	YFL041W	1.25958	1.63609e-49	2.87042e-48	1.25958	47.5421
660	YOL122C	1.25909	4.66004e-33	4.46431e-32	1.25909	31.3502
661	YDL234C	-1.25897	8.745e-54	1.78206e-52	1.25897	51.7491
662	YJR115W	-1.25841	5.3768e-39	6.65646e-38	1.25841	37.1768
663	YNL111C	1.2571	1.3733e-11	4.33174e-11	1.2571	10.3633
664	YLR142W	-1.25557	3.43046e-09	9.12225e-09	1.25557	8.0399
665	YDR148C	-1.25436	1.92135e-69	5.99663e-68	1.25436	67.2221
666	YMR159C	-1.25369	1.85309e-17	8.42053e-17	1.25369	16.0747
667	YGL253W	-1.25304	1.75939e-66	5.06464e-65	1.25304	64.2955
668	YCL040W	-1.25262	8.17786e-59	1.89433e-57	1.25262	56.7225
669	YHR139C	-1.25259	3.50168e-15	1.39175e-14	1.25259	13.8564
670	YPR020W	-1.25255	2.20508e-19	1.10533e-18	1.25255	17.9565
671	YOR233W	1.25093	9.64722e-32	8.74741e-31	1.25093	30.0581
672	YBR126C	-1.2506	1.10422e-55	2.38979e-54	1.2506	53.6216
673	YDL113C	-1.25052	7.64267e-55	1.62441e-53	1.25052	52.7893
674	YDR129C	-1.25026	2.96759e-82	1.23061e-80	1.25026	79.9099
675	YCR054C	1.24846	6.49092e-21	3.564e-20	1.24846	19.4481
676	YDL181W	-1.24775	1.44821e-24	9.67102e-24	1.24775	23.0145
677	YHR171W	-1.24671	4.34081e-41	5.82376e-40	1.24671	39.2348
678	YER098W	-1.24621	2.57187e-45	4.00294e-44	1.24621	43.3976
679	YBR287W	-1.24613	1.80326e-60	4.40054e-59	1.24613	58.3565
680	YDR276C	-1.24577	4.09631e-52	7.76075e-51	1.24577	50.1101
681	YKR005C	1.24485	1.17184e-13	4.22691e-13	1.24485	12.374
682	YNL113W	1.24453	2.92505e-11	9.07193e-11	1.24453	10.0423
683	YBR072W	-1.24001	8.29053e-51	1.50806e-49	1.24001	48.8216
684	YER059W	-1.23979	4.86465e-44	7.22992e-43	1.23979	42.1409
685	YAR027W	-1.23951	8.7425e-65	2.38908e-63	1.23951	62.6218
686	YGL127C	-1.23939	9.81971e-24	6.26139e-23	1.23939	22.2033
687	YBR177C	-1.23925	3.40059e-65	9.55712e-64	1.23925	63.0197
688	YMR147W	1.23862	1.80729e-20	9.68131e-20	1.23862	19.0141
689	YCR005C	-1.23855	4.28172e-52	8.06052e-51	1.23855	50.0936
690	YLR103C	1.23791	9.15923e-20	4.70253e-19	1.23791	18.3277
691	YDR060W	1.23688	2.14144e-28	1.71142e-27	1.23688	26.7666
692	YJR151C	1.23526	8.12819e-19	3.96057e-18	1.23526	17.4022
693	YLR327C	-1.23466	2.12334e-41	2.87475e-40	1.23466	39.5414
694	YLR017W	1.23442	5.0777e-38	6.08298e-37	1.23442	36.2159
695	YJR149W	1.23409	5.58083e-18	2.62445e-17	1.23409	16.581
696	YER020W	-1.23219	1.60717e-37	1.87979e-36	1.23219	35.7259
697	YBL045C	-1.23061	9.92126e-68	2.97137e-66	1.23061	65.527
698	YIL105C	-1.23058	4.1022e-50	7.28324e-49	1.23058	48.1377
699	YPL203W	-1.2286	3.63352e-45	5.59657e-44	1.2286	43.2521
700	YBR111C	-1.22792	6.10619e-60	1.46007e-58	1.22792	57.8356
701	YNL110C	1.22765	3.06894e-35	3.23247e-34	1.22765	33.4905
702	YMR015C	1.22667	8.04478e-36	8.80176e-35	1.22667	34.0554
703	YGL035C	-1.2262	1.30129e-40	1.71864e-39	1.2262	38.7648
704	YAR035W	1.2251	2.23614e-22	1.32471e-21	1.2251	20.8779
705	YGR268C	-1.22379	2.48617e-26	1.82689e-25	1.22379	24.7383
706	YNR037C	1.22375	2.63875e-23	1.6454e-22	1.22375	21.7837
707	YOR252W	1.22324	2.62065e-21	1.47723e-20	1.22324	19.8306
708	YGR153W	1.22229	1.10403e-11	3.50102e-11	1.22229	10.4558
709	YKL050C	1.22214	1.57979e-16	6.76401e-16	1.22214	15.1698
710	YOR065W	-1.22157	1.47449e-53	2.96397e-52	1.22157	51.5281
711	YER035W	-1.22144	1.48938e-45	2.33652e-44	1.22144	43.6314
712	YDR146C	1.21909	1.08802e-27	8.42292e-27	1.21909	26.0745
713	YOL090W	1.21837	2.42522e-40	3.18176e-39	1.21837	38.4973
714	YLR212C	1.21554	3.39124e-28	2.68851e-27	1.21554	26.5705
715	YNL191W	-1.21515	6.63579e-24	4.25408e-23	1.21515	22.3712
716	YBL054W	1.21451	4.97118e-44	7.35934e-43	1.21451	42.1332
717	YMR210W	-1.21414	3.71682e-45	5.71004e-44	1.21414	43.2434
718	YKL172W	1.21285	2.26919e-48	3.8891e-47	1.21285	46.4102
719	YCR004C	-1.21051	2.819e-53	5.57222e-52	1.21051	51.254
720	YGR177C	1.20988	6.38462e-34	6.40622e-33	1.20988	32.1934
721	YLR359W	-1.2097	2.24065e-67	6.57774e-66	1.2097	65.1819
722	YER032W	1.20928	2.53716e-24	1.668e-23	1.20928	22.7778
723	YBL085W	-1.20839	5.06123e-28	3.97524e-27	1.20839	26.4006
724	YLR019W	-1.20701	3.77981e-31	3.37564e-30	1.20701	29.4716
725	YNR059W	-1.20506	4.97655e-44	7.35934e-43	1.20506	42.1332
726	YPL123C	-1.20463	3.95976e-41	5.32458e-40	1.20463	39.2737
727	YAL063C	1.20056	3.55737e-25	2.46439e-24	1.20056	23.6083
728	YGL117W	-1.20025	2.36245e-21	1.33422e-20	1.20025	19.8748
729	YER082C	1.19808	9.16335e-42	1.26369e-40	1.19808	39.8984
730	YGL250W	-1.19777	2.61223e-38	3.1421e-37	1.19777	36.5028
731	YBR016W	-1.19718	5.06368e-41	6.76298e-40	1.19718	39.1699
732	YKL128C	-1.19674	2.4876e-47	4.12052e-46	1.19674	45.385
733	YJL088W	-1.19644	4.37562e-06	9.25423e-06	1.19644	5.03366
734	YIR016W	-1.1926	3.38391e-40	4.42971e-39	1.1926	38.3536
735	YOR346W	1.19245	3.47988e-39	4.34436e-38	1.19245	37.3621
736	YLR009W	1.19189	4.38013e-32	4.03326e-31	1.19189	30.3943
737	YOR376W-A	-1.19004	6.37495e-22	3.69174e-21	1.19004	20.4328
738	YIL169C	1.18985	8.93618e-11	2.65622e-10	1.18985	9.57574
739	YIL131C	1.18868	9.11437e-15	3.52335e-14	1.18868	13.453
740	YIL119C	-1.18771	3.26297e-24	2.13099e-23	1.18771	22.6714
741	YCR006C	-1.18768	2.6051e-14	9.77117e-14	1.18768	13.0101
742	YKR016W	-1.18699	3.09492e-54	6.37253e-53	1.18699	52.1957
743	YMR090W	-1.1853	4.05146e-40	5.29189e-39	1.1853	38.2764
744	YDR003W	-1.18517	1.95677e-44	2.96012e-43	1.18517	42.5287
745	YDL214C	-1.18435	6.59432e-25	4.5103e-24	1.18435	23.3458
746	YNL333W	1.18372	1.63025e-13	5.83778e-13	1.18372	12.2338
747	YJR135W-A	1.18229	1.28412e-24	8.59464e-24	1.18229	23.0658
748	YMR020W	-1.18169	1.69282e-56	3.74568e-55	1.18169	54.4265
749	YLR417W	-1.181	1.46919e-41	2.00283e-40	1.181	39.6984
750	YJL171C	-1.18093	1.83987e-51	3.39888e-50	1.18093	49.4687
751	YDR119W-A	-1.18089	2.85294e-19	1.41929e-18	1.18089	17.8479
752	YOR267C	-1.1792	4.66365e-50	8.25536e-49	1.1792	48.0833
753	YPL219W	-1.17919	1.2072e-33	1.1971e-32	1.17919	31.9219
754	YNR054C	1.1781	1.33694e-35	1.44937e-34	1.1781	33.8388
755	YER118C	1.17774	6.77038e-42	9.42449e-41	1.17774	40.0257
756	YMR060C	1.17504	1.65603e-26	1.22907e-25	1.17504	24.9104
757	YDR201W	-1.17374	2.59638e-10	7.47404e-10	1.17374	9.12644
758	YBR150C	-1.17277	1.6332e-42	2.31143e-41	1.17277	40.6361
759	YIR028W	1.17249	3.08897e-14	1.15133e-13	1.17249	12.9388
760	YBR192W	1.17121	1.17819e-26	8.77725e-26	1.17121	25.0566
761	YNL315C	1.17109	1.31959e-41	1.80304e-40	1.17109	39.744
762	YJR059W	-1.16881	2.81786e-34	2.87606e-33	1.16881	32.5412
763	YHR042W	1.16864	3.52519e-69	1.08313e-67	1.16864	66.9653
764	YDL170W	-1.16797	4.91749e-30	4.18375e-29	1.16797	28.3784
765	YNL259C	1.16696	1.41368e-12	4.76585e-12	1.16696	11.3219
766	YNR058W	1.16612	9.13656e-11	2.7117e-10	1.16612	9.56676
767	YLR452C	1.16603	4.67379e-43	6.74345e-42	1.16603	41.1711
768	YOL019W	1.16533	6.04282e-40	7.77308e-39	1.16533	38.1094
769	YJL186W	1.16261	1.54649e-32	1.44876e-31	1.16261	30.839
770	YML109W	1.16224	2.86586e-37	3.31925e-36	1.16224	35.479
771	YNL040W	-1.1615	3.50253e-28	2.76565e-27	1.1615	26.5582
772	YMR070W	-1.16053	2.53495e-28	2.02046e-27	1.16053	26.6945
773	YKL113C	1.15873	4.88119e-35	5.12309e-34	1.15873	33.2905
774	YMR310C	1.1584	1.6081e-29	1.32999e-28	1.1584	27.8762
775	YHR146W	-1.1584	1.67569e-54	3.48662e-53	1.1584	52.4576
776	YLR126C	1.15811	1.34787e-29	1.12102e-28	1.15811	27.9504
777	YNL151C	1.15809	8.30299e-26	5.93214e-25	1.15809	24.2268
778	YBL035C	1.15746	4.32626e-26	3.13244e-25	1.15746	24.5041
779	YKR060W	1.15704	2.22482e-20	1.18537e-19	1.15704	18.9261
780	YMR261C	-1.15654	3.85742e-52	7.35514e-51	1.15654	50.1334
781	YGR158C	1.15552	1.24408e-22	7.43689e-22	1.15552	21.1286
782	YBR032W	1.15489	1.23579e-14	4.73398e-14	1.15489	13.3248
783	YGR090W	1.15422	6.63387e-38	7.87257e-37	1.15422	36.1039
784	YJL172W	-1.15247	1.77745e-46	2.86421e-45	1.15247	44.543
785	YEL017C-A	-1.15149	3.94854e-35	4.15157e-34	1.15149	33.3818
786	YGR175C	1.15092	2.73981e-36	3.07128e-35	1.15092	34.5127
787	YBL059W	1.15038	4.61402e-11	1.39883e-10	1.15038	9.85423
788	YMR189W	1.15028	2.40863e-30	2.07604e-29	1.15028	28.6828
789	YDR277C	-1.14898	4.09012e-52	7.76075e-51	1.14898	50.1101
790	YGR092W	1.1488	1.04911e-42	1.49548e-41	1.1488	40.8252
791	YGL107C	1.14864	2.62114e-47	4.32963e-46	1.14864	45.3635
792	YKL109W	-1.14785	5.63129e-60	1.35197e-58	1.14785	57.869
793	YLR220W	-1.14716	1.01509e-36	1.1576e-35	1.14716	34.9364
794	YJL070C	-1.1461	3.43419e-41	4.62835e-40	1.1461	39.3346
795	YJL212C	-1.14534	9.64199e-45	1.46608e-43	1.14534	42.8338
796	YDR216W	-1.14478	3.8762e-50	6.90266e-49	1.14478	48.161
797	YNL202W	1.14462	9.83215e-24	6.26258e-23	1.14462	22.2032
798	YNL036W	-1.1443	9.31254e-46	1.47656e-44	1.1443	43.8307
799	YGR044C	-1.14391	3.84271e-42	5.39983e-41	1.14391	40.2676
800	YGL062W	-1.14353	6.37756e-29	5.15947e-28	1.14353	27.2874
801	YCL051W	-1.14273	7.929e-27	5.95931e-26	1.14273	25.2248
802	YGL237C	-1.14189	1.41277e-33	1.39629e-32	1.14189	31.855
803	YBR209W	-1.14072	6.86583e-08	1.66453e-07	1.14072	6.77871
804	YPL228W	-1.13949	2.5691e-37	2.98136e-36	1.13949	35.5256
805	YIR021W	1.1387	2.89091e-25	2.01684e-24	1.1387	23.6953
806	YGL196W	-1.13778	1.01096e-41	1.39095e-40	1.13778	39.8567
807	YJR054W	1.13695	8.19033e-25	5.5698e-24	1.13695	23.2542
808	YEL007W	-1.13629	3.01251e-27	2.29913e-26	1.13629	25.6384
809	YDR325W	1.13627	1.68146e-21	9.55083e-21	1.13627	20.02
810	YOR316C	1.13626	9.02769e-35	9.39197e-34	1.13626	33.0272
811	YDL004W	-1.1353	2.91497e-37	3.36955e-36	1.1353	35.4724
812	YKL120W	-1.13457	1.17862e-35	1.28243e-34	1.13457	33.892
813	YBR073W	1.13408	6.47486e-46	1.02938e-44	1.13408	43.9874
814	YHR116W	1.13365	3.25158e-26	2.37754e-25	1.13365	24.6239
815	YCR009C	-1.12968	1.22651e-62	3.12156e-61	1.12968	60.5056
816	YJL187C	1.12942	2.444e-35	2.59266e-34	1.12942	33.5863
817	YKR006C	1.12905	3.20032e-33	3.0959e-32	1.12905	31.5092
818	YMR049C	1.12863	1.12841e-42	1.60466e-41	1.12863	40.7946
819	YGL166W	-1.12626	2.80627e-25	1.96009e-24	1.12626	23.7077
820	YBL029C-A	-1.12575	9.13286e-38	1.07456e-36	1.12575	35.9688
821	YGL053W	-1.12552	3.59739e-45	5.55535e-44	1.12552	43.2553
822	YLR345W	-1.12392	1.03362e-47	1.7413e-46	1.12392	45.7591
823	YHR066W	1.123	3.34352e-29	2.73477e-28	1.123	27.5631
824	YLR443W	1.12112	2.40529e-22	1.42207e-21	1.12112	20.8471
825	YOR019W	-1.12044	2.60548e-45	4.04463e-44	1.12044	43.3931
826	YDR120C	1.11938	2.15823e-08	5.43915e-08	1.11938	7.26447
827	YMR262W	-1.11896	7.65174e-35	7.97448e-34	1.11896	33.0983
828	YDR342C	-1.11828	1.03005e-39	1.31078e-38	1.11828	37.8825
829	YKR066C	-1.1176	6.63792e-38	7.87257e-37	1.1176	36.1039
830	YLR106C	1.11728	1.31826e-41	1.80304e-40	1.11728	39.744
831	YBR238C	1.11727	5.78211e-18	2.71695e-17	1.11727	16.5659
832	YLR414C	-1.11613	5.21637e-45	7.99304e-44	1.11613	43.0973
833	YDR021W	1.1146	1.96234e-19	9.86993e-19	1.1146	18.0057
834	YAL065C	1.11454	5.80235e-07	1.3168e-06	1.11454	5.88048
835	YOL017W	1.11375	1.41463e-18	6.8146e-18	1.11375	17.1666
836	YNL264C	-1.11304	4.18261e-34	4.22537e-33	1.11304	32.3741
837	YKL142W	-1.11126	3.41909e-39	4.27747e-38	1.11126	37.3688
838	YDL129W	-1.11096	1.11765e-21	6.42217e-21	1.11096	20.1923
839	YLR063W	1.11034	9.49793e-18	4.39678e-17	1.11034	16.3569
840	YMR238W	1.1101	1.00185e-51	1.86823e-50	1.1101	49.7286
841	YLR313C	1.11004	3.33662e-11	1.03107e-10	1.11004	9.98671
842	YNL034W	1.10975	5.433e-09	1.42619e-08	1.10975	7.84582
843	YMR301C	1.10937	1.70695e-38	2.07423e-37	1.10937	36.6831
844	YLR154C	1.10876	4.72527e-09	1.24593e-08	1.10876	7.90451
845	YBR001C	-1.10829	6.10366e-43	8.74268e-42	1.10829	41.0584
846	YBR186W	1.10759	3.07528e-16	1.29796e-15	1.10759	14.8867
847	YDR534C	1.10687	1.6814e-07	3.96608e-07	1.10687	6.40164
848	YJR143C	1.10623	8.82157e-32	8.01101e-31	1.10623	30.0963
849	YGL004C	-1.10564	2.77609e-36	3.10608e-35	1.10564	34.5078
850	YLR176C	-1.10543	8.39378e-27	6.30065e-26	1.10543	25.2006
851	YJR146W	1.10515	2.18407e-10	6.31474e-10	1.10515	9.19964
852	YDR493W	1.10474	3.68156e-12	1.20817e-11	1.10474	10.9179
853	YPL259C	-1.1022	9.10851e-43	1.30153e-41	1.1022	40.8855
854	YMR096W	1.10128	2.27934e-22	1.34895e-21	1.10128	20.87
855	YNL015W	-1.10123	4.15579e-39	5.15561e-38	1.10123	37.2877
856	YPR127W	-1.09929	2.23466e-46	3.5912e-45	1.09929	44.4448
857	YPL230W	-1.09916	7.44841e-41	9.88122e-40	1.09916	39.0052
858	YIL084C	-1.09841	3.87338e-30	3.30641e-29	1.09841	28.4806
859	YOR136W	-1.098	7.05034e-39	8.63812e-38	1.098	37.0636
860	YCR089W	1.09727	1.03201e-19	5.28484e-19	1.09727	18.277
861	YDR492W	1.09716	3.15385e-27	2.4039e-26	1.09716	25.6191
862	YPR140W	1.09656	3.50038e-31	3.13081e-30	1.09656	29.5043
863	YKL099C	1.09641	1.49184e-27	1.14742e-26	1.09641	25.9403
864	YMR284W	-1.09614	3.91531e-31	3.48616e-30	1.09614	29.4577
865	YNL308C	1.09512	5.72215e-50	1.00989e-48	1.09512	47.9957
866	YPL027W	1.09473	4.6267e-07	1.05687e-06	1.09473	5.97598
867	YMR228W	1.09342	2.45026e-13	8.69021e-13	1.09342	12.061
868	YDR496C	1.09311	8.02721e-25	5.46514e-24	1.09311	23.2624
869	YJR008W	-1.09277	1.40991e-47	2.34621e-46	1.09277	45.6296
870	YNL020C	-1.09168	4.71283e-40	6.11533e-39	1.09168	38.2136
871	YKR093W	-1.09115	3.57423e-37	4.12357e-36	1.09115	35.3847
872	YLR050C	1.09049	8.56779e-17	3.73306e-16	1.09049	15.4279
873	YLR272C	1.08921	1.23536e-29	1.03033e-28	1.08921	27.987
874	YCR060W	1.08907	3.78093e-19	1.87309e-18	1.08907	17.7274
875	YHR138C	-1.0877	1.72054e-34	1.7806e-33	1.0877	32.7494
876	YNL022C	1.08733	4.52677e-32	4.16182e-31	1.08733	30.3807
877	YKL091C	-1.08711	1.89845e-42	2.68043e-41	1.08711	40.5718
878	YMR265C	-1.0871	1.88321e-33	1.85505e-32	1.0871	31.7316
879	YMR126C	-1.08699	8.91959e-21	4.8615e-20	1.08699	19.3132
880	YGR087C	1.08697	3.61915e-10	1.03124e-09	1.08697	8.98664
881	YHL020C	-1.08677	3.70836e-30	3.17324e-29	1.08677	28.4985
882	YBL039C	1.08613	4.09882e-30	3.49225e-29	1.08613	28.4569
883	YDR430C	1.08517	6.03485e-49	1.04946e-47	1.08517	46.979
884	YDL160C	-1.08438	1.99145e-43	2.88737e-42	1.08438	41.5395
885	YPL209C	1.08414	3.76943e-09	1.00147e-08	1.08414	7.99936
886	YDR144C	1.08398	3.00799e-24	1.97098e-23	1.08398	22.7053
887	YNR010W	-1.08338	5.68587e-23	3.47242e-22	1.08338	21.4594
888	YFL059W	1.08193	3.24481e-09	8.65964e-09	1.08193	8.0625
889	YAL059W	1.08138	3.05683e-18	1.45248e-17	1.08138	16.8379
890	YJR110W	-1.08094	1.16266e-27	8.98902e-27	1.08094	26.0463
891	YGR271C-A	1.08046	1.0303e-16	4.46939e-16	1.08046	15.3498
892	YMR024W	1.07966	2.16342e-39	2.7296e-38	1.07966	37.5639
893	YNL301C	1.07929	3.94314e-39	4.90206e-38	1.07929	37.3096
894	YIL053W	-1.07843	2.27035e-50	4.05517e-49	1.07843	48.392
895	YNR047W	-1.07624	1.63842e-37	1.91256e-36	1.07624	35.7184
896	YJR148W	-1.07604	8.5502e-38	1.01001e-36	1.07604	35.9957
897	YAL001C	-1.07569	1.76716e-39	2.23438e-38	1.07569	37.6508
898	YNL012W	1.07511	1.02488e-17	4.73331e-17	1.07511	16.3248
899	YER103W	-1.07451	5.00782e-26	3.60831e-25	1.07451	24.4427
900	YKR085C	1.07426	2.08897e-24	1.381e-23	1.07426	22.8598
901	YPR125W	1.07318	2.68572e-35	2.84398e-34	1.07318	33.5461
902	YDR227W	1.07315	3.39784e-28	2.69015e-27	1.07315	26.5702
903	YEL042W	1.07314	2.09136e-31	1.87621e-30	1.07314	29.7267
904	YMR309C	1.07298	4.5119e-33	4.3364e-32	1.07298	31.3629
905	YLR079W	-1.07231	1.45582e-33	1.43644e-32	1.07231	31.8427
906	YPR154W	-1.07231	3.19218e-28	2.53748e-27	1.07231	26.5956
907	YGL227W	-1.0716	6.48702e-37	7.42627e-36	1.0716	35.1292
908	YKL116C	-1.07137	5.53242e-33	5.27448e-32	1.07137	31.2778
909	YOR172W	-1.07073	1.54842e-29	1.28242e-28	1.07073	27.892
910	YBR133C	1.07055	3.13406e-41	4.23348e-40	1.07055	39.3733
911	YOL052C-A	-1.07031	2.25097e-40	2.95971e-39	1.07031	38.5288
912	YML128C	-1.06951	1.48463e-65	4.19233e-64	1.06951	63.3775
913	YDR255C	-1.06918	3.43521e-33	3.31772e-32	1.06918	31.4792
914	YMR069W	1.06902	1.8477e-05	3.6867e-05	1.06902	4.43336
915	YNL009W	-1.06887	1.23877e-22	7.41264e-22	1.06887	21.13
916	YMR316C-A	-1.06842	9.17295e-08	2.20672e-07	1.06842	6.65625
917	YOL144W	1.06801	6.81458e-28	5.31716e-27	1.06801	26.2743
918	YDR046C	-1.0677	2.27603e-39	2.86557e-38	1.0677	37.5428
919	YPL245W	1.06524	1.13156e-22	6.80544e-22	1.06524	21.1671
920	YDL019C	-1.06418	1.21888e-41	1.67314e-40	1.06418	39.7765
921	YAR028W	-1.06385	3.76132e-32	3.47966e-31	1.06385	30.4585
922	YDR449C	1.06375	1.14805e-30	1.00412e-29	1.06375	28.9982
923	YDR322C-A	-1.06365	7.80426e-23	4.73203e-22	1.06365	21.325
924	YLR420W	-1.06334	4.38077e-44	6.52713e-43	1.06334	42.1853
925	YPL082C	1.06334	5.13454e-38	6.12632e-37	1.06334	36.2128
926	YER042W	-1.06333	2.87915e-26	2.10782e-25	1.06333	24.6762
927	YJL210W	-1.06284	1.37899e-35	1.4868e-34	1.06284	33.8277
928	YFL053W	1.06178	1.36402e-12	4.60893e-12	1.06178	11.3364
929	YHL028W	-1.06112	2.5645e-14	9.62498e-14	1.06112	13.0166
930	YDL085C-A	-1.06081	3.08147e-10	8.82334e-10	1.06081	9.05437
931	YJL144W	-1.06004	1.20609e-36	1.37013e-35	1.06004	34.8632
932	YIL136W	-1.05944	1.31975e-23	8.36124e-23	1.05944	22.0777
933	YJL168C	-1.05912	3.87826e-22	2.2703e-21	1.05912	20.6439
934	YOR128C	-1.05889	8.45293e-44	1.24382e-42	1.05889	41.9052
935	YNR022C	1.05777	3.08518e-22	1.81679e-21	1.05777	20.7407
936	YAR015W	-1.05754	2.42356e-53	4.8066e-52	1.05754	51.3182
937	YHR099W	1.05743	2.18308e-32	2.03228e-31	1.05743	30.692
938	YKR077W	1.05673	1.81863e-16	7.76981e-16	1.05673	15.1096
939	YKL144C	1.05654	4.75496e-15	1.86982e-14	1.05654	13.7282
940	YHR142W	1.05614	3.90484e-34	3.95148e-33	1.05614	32.4032
941	YDL042C	1.05573	1.76657e-30	1.52708e-29	1.05573	28.8161
942	YDL232W	-1.05369	5.19067e-11	1.56884e-10	1.05369	9.80442
943	YMR037C	-1.05118	7.08224e-33	6.70889e-32	1.05118	31.1733
944	YDR179C	1.05092	2.8536e-06	6.12222e-06	1.05092	5.21309
945	YMR032W	1.05072	1.85725e-31	1.67124e-30	1.05072	29.777
946	YER065C	-1.05044	5.48371e-36	6.06687e-35	1.05044	34.217
947	YJL173C	1.05042	3.06725e-17	1.37378e-16	1.05042	15.8621
948	YCR063W	1.04963	3.38775e-06	7.23419e-06	1.04963	5.14061
949	YDL157C	1.04863	1.36015e-20	7.33913e-20	1.04863	19.1344
950	YLR086W	1.04848	2.04421e-35	2.18418e-34	1.04848	33.6607
951	YPL165C	-1.04797	2.60824e-17	1.17351e-16	1.04797	15.9305
952	YDL180W	-1.04773	2.13112e-27	1.63065e-26	1.04773	25.7876
953	YER079W	-1.04767	1.05165e-22	6.33771e-22	1.04767	21.1981
954	YDR222W	-1.04732	1.74821e-12	5.86695e-12	1.04732	11.2316
955	YHR161C	-1.04692	1.98586e-27	1.52147e-26	1.04692	25.8177
956	YLR119W	-1.04566	6.81052e-18	3.18253e-17	1.04566	16.4972
957	YER052C	-1.04416	4.53141e-27	3.42745e-26	1.04416	25.465
958	YCR091W	-1.04306	2.94339e-30	2.52961e-29	1.04306	28.5969
959	YOR078W	1.04268	1.03178e-12	3.53057e-12	1.04268	11.4522
960	YHR080C	-1.04249	6.3278e-29	5.12621e-28	1.04249	27.2902
961	YGR194C	-1.0421	9.14013e-39	1.11525e-37	1.0421	36.9526
962	YKL023W	-1.04104	2.32406e-35	2.46983e-34	1.04104	33.6073
963	YDL076C	-1.04079	1.10784e-35	1.20763e-34	1.04079	33.9181
964	YOL041C	1.04002	1.05519e-30	9.25633e-30	1.04002	29.0336
965	YFL025C	1.03995	3.72933e-26	2.71682e-25	1.03995	24.5659
966	YPR036W-A	-1.03967	5.24599e-31	4.65003e-30	1.03967	29.3325
967	YDL102W	1.03808	5.08082e-23	3.11574e-22	1.03808	21.5064
968	YLR045C	1.03786	2.21608e-38	2.67645e-37	1.03786	36.5724
969	YPL177C	-1.03658	1.19629e-25	8.48563e-25	1.03658	24.0713
970	YDL091C	-1.03633	1.73919e-34	1.79676e-33	1.03633	32.7455
971	YBR050C	-1.03577	3.44788e-28	2.72612e-27	1.03577	26.5645
972	YOR052C	-1.0355	8.68587e-47	1.42679e-45	1.0355	44.8456
973	YDL233W	-1.03534	9.96395e-31	8.7665e-30	1.03534	29.0572
974	YHR214W	1.03496	3.17591e-08	7.8668e-08	1.03496	7.1042
975	YLR152C	-1.03413	3.05697e-30	2.62342e-29	1.03413	28.5811
976	YDL173W	-1.03392	3.78213e-25	2.61399e-24	1.03392	23.5827
977	YAL028W	-1.03389	6.33757e-22	3.67369e-21	1.03389	20.4349
978	YDR391C	-1.03314	7.02814e-40	9.00148e-39	1.03314	38.0457
979	YNL262W	1.03254	1.50268e-35	1.61429e-34	1.03254	33.792
980	YML003W	-1.03239	5.08162e-15	1.99167e-14	1.03239	13.7008
981	YHL004W	1.03198	2.05015e-41	2.78201e-40	1.03198	39.5556
982	YMR014W	1.03193	1.26506e-25	8.96271e-25	1.03193	24.0476
983	YKR008W	-1.03102	1.37588e-35	1.48652e-34	1.03102	33.8278
984	YOR222W	1.03084	3.06451e-36	3.42232e-35	1.03084	34.4657
985	YPL030W	1.03079	8.27537e-13	2.84976e-12	1.03079	11.5452
986	YER047C	-1.0307	9.58543e-25	6.48137e-24	1.0307	23.1883
987	YHR143W-A	1.03039	3.73416e-15	1.48217e-14	1.03039	13.8291
988	YPL052W	1.03028	4.22938e-18	2.00002e-17	1.03028	16.699
989	YOL056W	-1.02965	4.42084e-18	2.08798e-17	1.02965	16.6803
990	YOR306C	1.0285	5.07085e-21	2.8103e-20	1.0285	19.5512
991	YER184C	-1.0278	8.06994e-30	6.80722e-29	1.0278	28.167
992	YLR430W	1.02769	2.88122e-48	4.90967e-47	1.02769	46.3089
993	YFL016C	-1.02753	1.96153e-34	2.01592e-33	1.02753	32.6955
994	YIL097W	-1.02717	2.23146e-33	2.18359e-32	1.02717	31.6608
995	YNL075W	1.02585	5.82723e-22	3.38447e-21	1.02585	20.4705
996	YMR229C	1.02451	1.18463e-29	9.90816e-29	1.02451	28.004
997	YNR041C	1.02434	3.12095e-20	1.65096e-19	1.02434	18.7823
998	YMR094W	1.02429	4.30052e-07	9.85398e-07	1.02429	6.00639
999	YGL012W	1.02354	2.46385e-36	2.77242e-35	1.02354	34.5571
1000	YAL053W	1.02324	8.17281e-34	8.14534e-33	1.02324	32.0891
1001	YDR481C	-1.02324	1.37623e-35	1.48652e-34	1.02324	33.8278
1002	YBR002C	-1.02247	4.49062e-26	3.24353e-25	1.02247	24.489
1003	YBL078C	-1.0221	2.44077e-26	1.79575e-25	1.0221	24.7458
1004	YJL103C	-1.02199	2.99776e-23	1.85755e-22	1.02199	21.7311
1005	YJL148W	1.02181	3.68837e-24	2.39562e-23	1.02181	22.6206
1006	YNL334C	1.02177	2.98543e-06	6.40275e-06	1.02177	5.19363
1007	YMR053C	-1.0215	1.16186e-25	8.2513e-25	1.0215	24.0835
1008	YCL049C	1.0198	5.80501e-32	5.32051e-31	1.0198	30.274
1009	YFR004W	-1.01722	1.2946e-46	2.10907e-45	1.01722	44.6759
1010	YLR222C	1.01711	2.08607e-29	1.7205e-28	1.01711	27.7643
1011	YKR039W	-1.01651	2.45936e-21	1.38763e-20	1.01651	19.8577
1012	YKR042W	1.01528	9.14688e-42	1.26369e-40	1.01528	39.8984
1013	YHR085W	1.0151	7.56974e-15	2.94158e-14	1.0151	13.5314
1014	YOR036W	-1.01496	2.18198e-33	2.1387e-32	1.01496	31.6698
1015	YIL121W	-1.01412	9.60606e-36	1.04906e-34	1.01412	33.9792
1016	YLR231C	-1.01365	1.59837e-24	1.06378e-23	1.01365	22.9731
1017	YGL005C	-1.01314	5.4352e-36	6.03572e-35	1.01314	34.2193
1018	YPL247C	-1.01294	1.129e-33	1.12144e-32	1.01294	31.9502
1019	YPR013C	-1.01293	2.11173e-25	1.48196e-24	1.01293	23.8292
1020	YLR087C	1.01258	6.03502e-33	5.7352e-32	1.01258	31.2415
1021	YAR023C	-1.01246	1.12283e-12	3.83106e-12	1.01246	11.4167
1022	YFR053C	-1.01208	1.09065e-55	2.36907e-54	1.01208	53.6254
1023	YOR344C	-1.01205	1.0445e-36	1.18885e-35	1.01205	34.9249
1024	YLR089C	-1.01172	1.65986e-46	2.682e-45	1.01172	44.5715
1025	YBR183W	-1.01137	6.42859e-24	4.13018e-23	1.01137	22.384
1026	YIL127C	1.01112	1.35364e-15	5.50933e-15	1.01112	14.2589
1027	YDL063C	1.0105	4.73438e-20	2.48011e-19	1.0105	18.6055
1028	YBR111W-A	-1.01023	5.16844e-16	2.15685e-15	1.01023	14.6662
1029	YGL059W	-1.00963	1.945e-25	1.36819e-24	1.00963	23.8639
1030	YOL108C	-1.00952	1.39317e-23	8.81698e-23	1.00952	22.0547
1031	YJR091C	-1.00951	1.0008e-27	7.76796e-27	1.00951	26.1097
1032	YLR407W	1.00869	7.96322e-13	2.74386e-12	1.00869	11.5616
1033	YBR059C	-1.00852	4.55272e-26	3.28438e-25	1.00852	24.4835
1034	YER028C	1.00844	2.52003e-23	1.57303e-22	1.00844	21.8033
1035	YCR057C	1.0084	8.99336e-30	7.57537e-29	1.0084	28.1206
1036	YDR373W	-1.00823	8.77193e-12	2.80569e-11	1.00823	10.552
1037	YJR009C	-1.00797	9.33095e-44	1.36624e-42	1.00797	41.8645
1038	YPL038W	-1.00758	4.13004e-12	1.35161e-11	1.00758	10.8691
1039	YCR047C	1.00692	4.44079e-16	1.85843e-15	1.00692	14.7309
1040	YER188W	-1.00604	5.23889e-17	2.31323e-16	1.00604	15.6358
1041	YPL168W	-1.00587	4.36503e-34	4.40215e-33	1.00587	32.3563
1042	YPL115C	-1.0054	2.4082e-32	2.23835e-31	1.0054	30.6501
1043	YPR171W	-1.00501	3.4972e-23	2.16251e-22	1.00501	21.665
1044	YER037W	-1.00447	5.15463e-23	3.15774e-22	1.00447	21.5006
1045	YML130C	1.0036	2.68657e-29	2.20656e-28	1.0036	27.6563
1046	YDR412W	1.00344	3.97023e-29	3.23399e-28	1.00344	27.4903
1047	YNL227C	1.00286	4.75549e-33	4.5484e-32	1.00286	31.3421
1048	YMR199W	1.00277	2.29506e-20	1.2206e-19	1.00277	18.9134
1049	YBR280C	-1.00244	1.32274e-28	1.06429e-27	1.00244	26.9729
1050	YOR374W	-1.00229	1.43354e-25	1.01322e-24	1.00229	23.9943
1051	YPL207W	1.00212	2.45276e-23	1.53265e-22	1.00212	21.8146
1052	YKR058W	-1.00174	9.40234e-30	7.90863e-29	1.00174	28.1019
1053	YOL123W	1.00163	3.39585e-24	2.2129e-23	1.00163	22.655
1054	YIL111W	-1.0016	5.87351e-32	5.37499e-31	1.0016	30.2696
1055	YGR247W	-1.00104	2.77756e-23	1.72833e-22	1.00104	21.7624
1056	YAL005C	-1.00053	9.03626e-45	1.37751e-43	1.00053	42.8609
