# Supplementary material for: Building a eukaryotic chromosome arm by de novo design and synthesis
Source: Nat Commun. 2023 Nov 30;14:7886. doi: 10.1038/s41467-023-43531-5 (PMC10689750; doi:10.1038/s41467-023-43531-5)
Supplement: Supplementary file 5 — Supplementary Data 3 [file 41467_2023_43531_MOESM5_ESM.xlsx]

## Sheet: Sheet1
Supplementary Data 3. Sequences of reconstructed TUs, synthetic promoters and synthetic terminators.		Sequence identities			Green is for promoter sequence (Pro), black is for ORF sequence, blue is for terminator sequence (Ter).
Name of reconstructed TUs	sequence	ORF	Pro	Ter	The sequence identities were calculated by blasting the reconstructed sequences with their corresponding wild type sequences.
pSWI6-syn003W-tNM13	ggctgtgtaagcttttgtcactgtcttctgcttcactctcgccgccaatctccttcttaaacgcttcaatagtatcaagaagttctgtcgctagtgcggtcatctcttgcgaccgatcttcttcactcagtatcaattccaccgcatataactgaagatagtatccgatgatccctaacccaactttgtcaaaatccttcgctgtagcgacaacccttgcagcgttactagccatagaatttatttaaaatgtggacaattagtttctaaaaattgaatcaaataaaataagaaagcttattgttcctttttttgtcttcatctggaccgtttggataagatcattcaccaaatcttagtttttttttttagtttccttctccaacgatttcataataa…	0.75	0	0
pD4C-syn004W-Tsynth2	ggctggcgcgcctgtgcgggtgtagcatgtgattaattaacttgtaatattctaatcaagcttataaaagcgcggtggctccattaaattgctccttcctaaaaaaagcatcgaaaaaatctagaaagatgtctgacttgaaccaatctaagaagatgaacgtttctgaattcgctgacgctcaaagatctcactacaccgtttacccatctttgccacaatctaacaagaacgacaagcacatcccattcgttaagttgttgtctggtaaggaatctgaagttaacgttgaaaagagatgggaattgtaccaccaattgcactctcacttccacgaccaagttgaccacatcatcgacaacatcgaagctgacttgaaggctgaaatctctgacttgt…	0.75	0	0
pA-syn008W- Tsynth7	ggctggcgcgccgggggcggtgttaattaacttgtaatattctacccaagcttataaaagggtccctgggtttgcgtactttatccgtcaaaaaaagcatcgaaaaaatctagaaagatggttgttggtaccaagaagtactctaacttggacttcgttccaaccatctctgactctgaagacgacgttccaatcttggactcttctgacgacgaaaaggttgaagctaagaagaccaccaagaagagaaagggtaagaacaacaagaagaaggtttctgaaggtgacaacttggacgaagacgttcacgaagacttggacgctggtttcaagttcgacttggacgctgacgacaccacctctaacttccaaggttggaacttcttggctgaaggtgaa…	0.8	0	0
pC2D-syn011W-Tsynth27	ggctggcgcgccgggcaggtgaccacagaggggcttaattaagcccctctgtggctatcgcaaaggcgcgccgtagtgccgcccacagaggggcttaattaacttgtaatattctaatcaagcttataaaagcaatacttgggtcgacttgttatacgcggaaaaaaaagcatcgaaaaaatctagaaagatgaagatcaagaccatcaagagatctgctgacgactacgttccagttaagtctacccaagaatctcaaatgccaagaaacttgaacccagaattgcacccattcgaaagagctagagaatacaccaaggctttgaacgctaccaagttggaaagaatgttcgctaagccattcgttggtcaattgggttacggtcacagagatggtgt…	0.79	0	0
pFEC-syn018C-Tsynth29	ggctggcgcgcccctccttgaaactgaaattttagcatgtgattaattaacttgtaatattctaatcaagcttataaaagagcactgttgggcgtgagtggaggcgccggaaaaaagcatcgaaaaaatctagaaagatgtctcaagacgaaaacatcgttaaggctgttgaagaatctgctgaaccagctcaagttatcttgggtgaagacggtaagccattgtctaagaaggctttgaagaagttgcaaaaggaacaagaaaagcaaagaaagaaggaagaaagagctttgcaattggaagctgaaagagaagctagagaaaagaaggctgctgctgaagacaccgctaaggacaactacggtaagttgccattgatccaatctagagactctgaca…	0.85	0	0
pFEC-wt031C-Tsynth13	ggctggcgcgcccctccttgaaactgaaattttagcatgtgattaattaacttgtaatattctaatcaagcttataaaagagcactgttgggcgtgagtggaggcgccggaaaaaagcatcgaaaaaatctagaaagatggatgaaaagacaattaaaaagtcgattctttcatcttccaatgatgaaaaaataatatacaaatcgcgaataaagaaatttcaaaagaatcataaattttatattattctattggttttcatcgccattttacaattcatatcaatagcttttttcactcggggattcttactgtcaagacacgttcttgataatatttcctcacaaaacgaaacgagtaagttacctcctaggttcaacaaggcggtgattttggtta…	1	0	0
pB-syn034C-Tsynth30	ggctggcgcgccgctcaacggcttaattaacttgtaatattctacccaagcttataaaagagcactgttgggcgtgagtggaggcgccggaaaaaagcatcgaaaaaatctagaaagatggttaaggttaagtctaagaagaactctttgacctcttctttggacaacaagatcgttgacttgatctacagattgttggaagaaaagaccttggacagaaagagatctttgagacaagaatctcaaggtgaagaaggtgaaaacaacgaaggtgaagaagacgaagacatcttcgaatctatgttcttcgctaaggacttgaccgctggtgaaatcttcaccttctgtttgaccaaggacttgtctttgcaaagagttaagaaggttgttttgcaaaag…	0.78	0	0
pD-syn035W-Tsynth12	ggctggcgcgccacagaggggcttaattaacttgtaatattctacccaagcttataaaagaacgatctaccgactgtttcgcagagggccaaaaaagcatcgaaaaaatctagaaagatggttatcgactctaagcaagacttgccacaatacaccaaggactctggttctgaatctgactctgactcttctaacaacttcatcgttgaatctccatctatcccatcttctaagtctgctaccgttgttttgaactctgaagaatacgaagacgacgaaggtgacgacttgaacggtttggacgctgaattgatcgacaacatcacctacgaaggtgacgaagacgaaaccatgttcgttggtttgaaggaaaagcaaaagttgcacttgtctggtgtt…	0.77	0	0
pE-syn036C-Tsynth23	ggctggcgcgccactgaaatttttaattaacttgtaatattctacccaagcttataaaagccgatagggtgggcgaaggggcgcaggtccaaaaaagcatcgaaaaaatctagaaagatgttgtgtgctatctctggtaaggttccaagaagaccagttttgtctccaaagtctagaaccatcttcgaaaagtctttgttggaacaatacgttaaggacaccggtaacgacccaatcaccaacgaaccattgtctatcgaagaaatcgttgaaatcgttccatctgctcaacaagcttctttgaccgaatctaccaactctgctaccttgaaggctaactactctatcccaaacttgttgacctctttgcaaaacgaatgggacgctatcatgttggaa…	0.76	0	0
pCLB-syn050C-Tsynth6	ggctggcgcgccagtggaattattagaatgaccactactccttctaatcaaacacgcggaaatagccgccaaaagacagattttattccaaatgcgggtaactatttgtataatatgtttacatattgagcccgtttaggaaagtgcaagttcaaggcactaatcaaaaaaggagatttgtaaatatagcgaccgaatcaggaaaaggtcaacaacgaagttcgcgatatggatgaacttcggtgcctgtccttaattaacggaagcttataaaagggcgctgcgtaaggagtgctgccaggtggtaaaaaaagcatcgaaaaaatctagaaagatgtctagatctggtgttgctgttgctgacgaatctttgaccgctttcaacgacttgaagttggg…	0.86	0	0
pF -syn002W-TGuo1	ggcgcgcccctccttgaattaattaacttgtaatattctacccaagcttataaaagggccttggtctgaaactcctgcgtctcgcgaaaaaagcatcgaaaaaatctagaaagatgtctttgaacgacttcttgtcttctgttttgccagtttctgaacaattcgaatacttgtctttgcaatctatcccattggaaacccacgctgttgttaccccaaacaaggacgacaagagagttccaaagtctaccatcaagacccaacacttcttctctttgttccaccaaggtaaggttttcttctctttggaagtttacgtttacgttaccttgtgggacgaagctgacgctgaaagattgatcttcgtttctaaggctgacaccaacggttactgtaaca…	0.74	0	0
pC-syn006W-Tsynth8	ggcgcgcctagcatgtgattaattaacttgtaatattctacccaagcttataaaagcgtaggagtactcgatggtacagatgagcaaaaaaagcatcgaaaaaatctagaaagatgaccgactctgaaaacgaatctaccgaaaccgactctttgatgaccttcgacgactacatctctaaggaattgccagaacacttgcaaagattgatcatggaaaacttgaagggttctaccaccaacgacttgaagcaaacctctaacaactctgaattcaacgtttctaagaacggttctttcaagggtttggacgacgctatccaagctttgcaaatgcaatctgttttgcacccatcttctttgggttctttggctacctcttctaagttctctggttggt…	0.75	0	0
p1-syn009C-tSYNTER8	aactgagatacattgtacatggggaacattagtcaatcattaatcaagcgagtagttttcctacagttaatgtatgtcataatatttttaacacctaccagcctcgacgaccggcacccagacacccccgctcttgaccccgaccccacaccaagcttggggagggatacaagaccaccaagccggaccctaggaaatcctgtgtgttatactgctctgctccggaagaggccggttacagtgaattaatttaatcgacgaatcgatgaccgaaaccgacaagaagcaagaacaagaaaaccacgctgaatgtgaagacaagccaaagccatgttgtgtttgtaagccagaaaaggaagaaagagacacctgtatcttgttcaacggtcaagactctga…	0.85	0	0
p24-syn018C-A-tSYNTER10	ctaaagtcatataatttctaaaacaacagaactttgctcttaagcaactaatgcaagaaggatcatacgtttgcggaatgatttgtagggcaattcctacagctcgaccctcacgccggagactcatggcgaacataggacgccacctgccagctgccctacagtctcacgcgacgttctaaaatgcccctaggtatgctaattaggatgtcgctttataagttggtattaattccaagatcagtataccaattcgccaaggtcgatgtctggtaacccaggttcttctttgtctgctttaagaccaaccccaccagaaagaggttctttcccattggaccacgacggtgaatgtaccaagtacatgcaagaatacttgaagtgtatgcaattggttca…	0.79	0	0
p21-syn027W-tSYNTER19	ataagaggtcatactgtatgaagccacaaagcagatagatcaatcatgtttaacgaaaactgttaatcgaagattatttctttttttttttctctttcctttctcgacgcctagacttcaatccgcccatacgaaccgccgcattcgggagacacgtcagcaccagttcatacaaaaccacgtcaacacctaggttctgttttacttaatagaaagtgtcatcttgtattttatatctcttctttcttgtgtaaaattctttagatgatcaacaccggtagatctagaaactctgttttgttggctcacagattcttgtctaccggtggtttctggagaggtggtaccaacggtaccatgtctagaaccatcaacaacgttaacccattcaagttgaag…	0.77	0	0
p29-wt028W-Tsynth15	ttgactgtattttcacccgtacatccacggatgtgttgggtttttgtttccgctttaccgtgcgggtgacgaccatgaccgagaggtctggttgcgaaagacctcgactatagtgcccacggcgactagcgacccagccatgaccaaggcaacccttctaggatacgcccacataaaaacagggttaacctagggagagagagagagagagaggcagaggaagaggcacatcattgcatttcttgaatattcgttttaattagcgatgatgtcggatcattctcccatttctaataaggaaaatcatctgctgccatcagactcgtcaagaagctcatccagcgatatgcattcgacgggcaccacgggaaccacaggcgtcgaacctgtagatttcac…	1	0	0
p25-syn030C-tSYNTER8	ggcttgcataatttgtactccagttcacatcagttgagtagagaatagctactgatcatataaacacccacacatatctataaatccgtacctttcctatatatatctcgaccaacgcgtcaacaattgcaacctaatacagtcagagatatacacagccactttagcatcccccagtacacaactagggctcctaggatcactttgacaacttcatcctttctgaaatattgaaataatcaagacactagatctgccttgtattgtcgatgtacttcgctttcaagggtttgtgtggtagaagattcttgccaatcgcttctttcttgaccatcttgaacagaatcttgttccaatactggttgttctacaactctttgaaggaagaaaagaccttcc…	0.77	0	0
p15-syn033W-tSYNTER6	aatttcgcgcacgaagcaaggtaccccaattcttgaaataactgaagtgggagcattacattgtgtgaactacgcgactactcagtgctagaagtcaaattactcgacgcgtgatgggaggccgctgcccggcctctcgtcccaacacgcaatcccatgattgtcagaacaaactaacactataacgtcctagggcggagtaacttactcagtttaatcctgtgtctatagtttatccatataatatttccaatatcgtaatagatgagaaagccatctatcaccatcaccaccgctaaggctatcatcaccccagactacaccttgatcaagtctcactctaagtaccaattgccatctagattccaaaagttggacgctgactctccagaaagatct…	0.75	0	0
p19-syn038C-tSYNTER21	agttgctttcatttcggcgtgatggtacggcacccacggtaccttacattattctcgaaaaatagctgcacgcttttccaggaataaaagaccgtgccactactcgacacgcaaatatctagcggaacacaatattaataaacgtttacccacttggcatcgccgcaatcccagtacccgacagtccacctaggtttgtcaaaatatctatataagatgcaaaatttctatacaacatcagttgcgtatccgttattgtcgttcgatgccattgttggacaccttcaagtctttcatccaatctccaaccgaatctaaggttaagcaagctaccaacgaagacgaaacctctggtgctaccggtaccttgatgaacgaaatctctatcttgacctactc…	0.75	0	0
p18-syn040C-tSYNTER22	agaaaaaataaaaaacagcgcattattaaggtttcatgactccgtattcgctgtcctacgtgtaaataggaagaagaaaaaagtgaaaaaggaagaacccttctcgacaaccgtgcccccatgtaactcgtttaacgcgggcggaggccccgttagagaatcggcaccagttatacaaaagaagtaatcctaggtccgaatatgtaaaattgaaatttctcttctttataatagaactaacaattgaactttccttttcttttgatgttggaatctttggctgctaacttgttgaacagattgttgggttcttacgttgaaaacttcgacccaaaccaattgaacgttggtatctggtctggtgacgttaagttgaagaacttgaagttgagaaaggac…	0.78	0	0
p11-syn042C-Tsynth24	aacactctctgttaaaacctttaagagcagctcatcgcctatcctccaaggataaatttcaaaacacccaaacattagggttacccgtatatcgctacttcttctcgacctcaaagttccatggaacgcataagttgacttaactcccgaacacgtcccaccgtagccaaatctaacgcctccccagtgcctaggggtggcaaaagcacgatccgaccacaaaattgtactattacatatcacatggtatagcatacaagcaatagatgatcccataccaagaatggcactctcaattgcaatctttgtacgactctcaaatcttccacaactgggctttgtgtcaagacgttcacttgaacgacgaaaaggacggtttgttgttgagattgatcccaa…	0.74	0	0
p22-syn043W-tSTNTER9	tgcataatttgtactccagttcacatcagttgagtagagaatagctactgatcatataaacacccacacatatctataaatccgtacctttcctatatatatctcgacattcgtgaagggagtctggccctgcccgaaccctacgcatgtaacctggttgctataatgttacttggctaaaagaactacctaggatcactttgacaacttcatcctttctgaaatattgaaataatcaagacactagatctgccttgtattgtcgatgtctaacccacaaaaggctttgaacgacttcttgtcttctgaatctgttcacacccacgactcttctagaaagcaatctaacaagcaatcttctgacgaaggtagatcttcttctcaaccatctcaccacca…	0.78	0	0
p33-syn045C-tSYNTER7	aaacgctttcaaagttttcttctataaacatacttgtggcagcttgttttttttgttttatttttaagttttgttggctctctgagaactttcaaaaaaagaactcgaccccgccccgccctcgtgcggtactgtttctgatgcccgcaccacgagcgctgacaaactaaaggaactgaataaaaaatcctaggtatatatatggctgctgacagatattctgcacttaaaaactaaaaatattataccaacttttctttttctgatggctccaggtaagaaggttgctccagctccattcggtgctaagtctaccaagtctaacaaggctaagaacccattgacccactctaccccaaagaacttcggtatcggtcaagctgttcaaccaaagagaaa…	0.94	0	0
p16-syn049W-tSYNTER16	aagttctgttctagttgttggttagtagtttatggaatgctaatggcattagtgatgtaggaatatttttggtgtagtgtatgggtgttgtgaaaatatttgcctcgacaccaatgacccatatagccgcgattgcggcccgcacatagcgccgccccggtacgtttactcccttcgcccccactcgtgcctaggcgaagttatatatacagccacttttttgtttagaaagaaaagtataattatcttacatacattgatttttgatgccaggtttgaagttggttgaagctttggaatacagatgtgacagattggaaagattgatcggtgctggttactctgctaactctgacgtttctgttcaattggacgaattgtacaaccaattgcacagat…	0.75	0	0
Name of synthetic promoters	sequence
p1	AACTGAGATACATTGTACATGGGGAACATTAGTCAATCATTAATCAAGCGAGTAGTTTTCCTACAGTTAATGTATGTCATAATATTTTTAACACCTACCAGCCTCGACGACCGGCACCCAGACACCCCCGCTCTTGACCCCGACCCCACACCAAGCTTGGGGAGGGATACAAGACCACCAAGCCGGACCCTAGGAAATCCTGTGTGTTATACTGCTCTGCTCCGGAAGAGGCCGGTTACAGTGAATTAATTTAATCGACGAATCG
p2	GTAAGAGGTTGCAAGGTTTCAGCTCTTGTCATGATTCCACGGATAAGCAAGAAGATTTTAGATGCGAATACTGAAGGACCCTAATAGTCTGAAAAGTCGGGTCCTCGACCGGACCCCCTCGTGCCAGGCGATAACTGAGCGTCTGATACTAACCGCACCATAATATATTTAACGCAGTGGACACACTAGCCTAGGTTTTAAAAGTTAAAAACATTCTTGTGAACGGCTATTTCGCATCCATATTAGTTAAGTTATAGCAGCTGTTG
p3	GTTATTTATTTGTTTTTCAATTTTAAATACAGTGTATGAAGCCTAATTCGGATATTATAGGTTCCCATATTTATTAGAAGGTAACAAATCTTTCGATAATTTGCTCGACCTCGCGCACGCGCTTAAGACCGACCTTGAGCCTATAAAACTTTATTTTGATAATAACAAGAAGAATCCTACACCTGACTGCCTAGGTGAAAAAGTGAATGAACTGAACATCGATAAGTCGAATGTGGTCCGTGTAATAGCTCAATTGGGAAAGTTTG
p4	TGTGCGTTTTACAATAACAGGGAAGGTGGAATGTGTTGCCTTCGTCCTTATTTTTCGCGTTGTGAAATATTTTTACTAATTTTTCTTTTCGCGTGGTCATTTCTCGACTGCACAGAATCCTTGCTCGCAACTTCGCTTCCTTTCTGCATAACCCGCAAAGTAAATGATTAAGGAACCATCCAGTCTGGCCTAGGACTCTTATTGGCGTTCTTAATATAAGCAAGTTACCTTTTGCTCGAAACCTGTTTCTTCTTAAAACTCCCTG
p5	CAGGCCTCATCGAATAAAATATACATGGCCAATGCCCCACCTCCGCCTGTATAAACATGATAAAGAAAAATTAGATTTCAAGCTATGTACCATTATTTACTTTCTCGACTCATATTTCTCAGATGGCGGTGCACGGATTTAGAATTCCGTGGCCCGTTAAGATACACACACCAAGCAACATCTCGACAACCTAGGGTGAAGAAATGATCAAACAATGAAGATCGAGCGAGGTCAGAGCTTTCCAATTGCGATAGGAAAGGACTTTG
p6	CTTCCTAAAAATACATTGGGCATTACCCGCAAACTAACCCATCGCTTAGCAAAATCCAACCATTTTTTTTTTATCTCCCGCGTTTTCACATGCTACCTCATCTCGACCATAGTGCGCTAAGCCGGGACATGTGCGGTCGTATGAAACAGTCGGCCCTATAACTAAAGTTATTAGACAAAATGTCCCCCCTAGGTGCCTCATATATAACTTGTTAACTGAAGGTTACACAAGACCACATCACCACTGTCGTGCTTTTCTAATAAG
p7	AAACTAGAATTGTAGTTATACATCCTGAGGTTTCTATCAACTTGTGTGTCACAACGTTTTATATACTTGAATGCGTAGTAGCAAACCCCGGCAAGACGTAAGTCTCGACTCGCGCCCGTGCATCCGCACGCCATCCCGAGACAACGAAGGACCCGTAATAGTTTGACGTGGCACAGATTAGCTACGGCTCCTAGGCCCCATTTATCATGACTCCTACCGCAGTTTTCGTATATCTTGGGCCATAAATTCGAAAATTAAAGACACCG
p8	AATAAAAGTGCAGGGTTCGTTCTATACGGAACTATCTACTTTCTAAGCTGCGCACCAGTTTGTGTCTTTGCTTTACTTGAGGTATTGTTGGCAAACAACAGTACTCGACGATCACGACCCCCCGCGCGCGGTCACCGACAAACAAGGGCGACGTTTATCAAAGACCACTCCTCAGGGTAACGTTCTCGCCTAGGATCAAAGCCAGGTACGTATGATGGTGTTGTAAAAATTTTCAAACCGTGAGCAAACAACGAAAGTCCACTAG
p9	CTCGCTATGGGTTCTAAATGAGGGAATGGAAAAAAAGGGTAAATTGAAAACAACCTACCGATTTTGGTACCACTTCCGTGATTTTCGATTCTTCAATTTCCGCCTCGACAACCGAACTTACCCATCGGAACGACCGGGAATGCGCGAAAGTTACTCAGCGATCGCACAATTCCATCCTTTTTGAAAGATCCTAGGCTTTAAGAAGCATGAAGAAAAAAAAAAATAGCCTCTTGTAAAAGCAAAAATGCCTTTCACTATTTCTGTG
p10	ACTCTTAGTACCCGACAATCGATTAGTCGTTGGTGTAATAAATGATGAATTCGAGTTACCAGTTAATTGTGATATCAGTCATTTATCCCTGCGATATTATTTCCTCGACCCACAGGTCTTATACACGAATTCGCCTAACACCAGCAAGTAGGCCTCGCTTCCATATATTCCATGATGCGTAGAGCAGAACCTAGCTCTCTTACAAGAAAGGACTGCTAACCTAGTAGTTGTTTATTTGTAAATCCTTGAGTGGTGCGGATTATTTCG
p11	AACACTCTCTGTTAAAACCTTTAAGAGCAGCTCATCGCCTATCCTCCAAGGATAAATTTCAAAACACCCAAACATTAGGGTTACCCGTATATCGCTACTTCTTCTCGACCTCAAAGTTCCATGGAACGCATAAGTTGACTTAACTCCCGAACACGTCCCACCGTAGCCAAATCTAACGCCTCCCCAGTGCCTAGGGGTGGCAAAAGCACGATCCGACCACAAAATTGTACTATTACATATCACATGGTATAGCATACAAGCAATAG
p12	CGTACATATTGATTATTGTATCTATGATTTTCATGTAATGTATGGGTTAACTAATCCTTTCTCTTCTTTTTTTTTTTTCTGAAAATCAGTAGCTAGAGGAACCCTCGACTGTTGCGAGCTTGTTAGGCCCGCTTCAGTCCCTAGCCTGTCAACGTGGGTCCCCGCCGCAATACATGACCACTATGCATTCCTAGGACGACAGCTTGTCTAGAAGGCGAAGTACAAGATACTAAGAAGACTATAACAACAGAAGACAATTTTGTAG
p13	AACAAACCACATACTTTTCTTGATTAGCCAAGCATTCTTTCTTTTGTGACGCCGTCGATCACTCAAATATCAATCCGGGTAACGCGCGGCTCCCTACATTTTCCTCGACGAACATCACAAGGCAGAACGAACCATGATACTCATGGCGGAGGCGCAAGCCTCATCTACGCTACCAAGTCATACCAGGACCTAGGTCTTCTTAAAATATTTATTTAGTGTCTTACATTCGACCCTTTTCGCCTTTCTGCTTTATTTTTGGAACACG
p14	GGCATTTGTTCACAAATAAATATTCATAAACAGATGTTCGATGGACTCATTGTGTAATGCCCTTACGGGACACTGGTAATTTCAAACACCTCTATTAGGACCTCGACGTGAGGTCCGACCATTTCACGACGGGCCCAACGCGTTGAGCCTACCCGCCACCTACTATAAAACGGCAGGGCAACCCCCACCTAGGTATTTTTCACTCAAGTTAGACAAACTTTCCTCTGAATATATTCTACTTTTATTTATAAACTACAGGTACAG
p15	AATTTCGCGCACGAAGCAAGGTACCCCAATTCTTGAAATAACTGAAGTGGGAGCATTACATTGTGTGAACTACGCGACTACTCAGTGCTAGAAGTCAAATTACTCGACGCGTGATGGGAGGCCGCTGCCCGGCCTCTCGTCCCAACACGCAATCCCATGATTGTCAGAACAAACTAACACTATAACGTCCTAGGGCGGAGTAACTTACTCAGTTTAATCCTGTGTCTATAGTTTATCCATATAATATTTCCAATATCGTAATAG
p16	AAGTTCTGTTCTAGTTGTTGGTTAGTAGTTTATGGAATGCTAATGGCATTAGTGATGTAGGAATATTTTTGGTGTAGTGTATGGGTGTTGTGAAAATATTTGCCTCGACACCAATGACCCATATAGCCGCGATTGCGGCCCGCACATAGCGCCGCCCCGGTACGTTTACTCCCTTCGCCCCCACTCGTGCCTAGGCGAAGTTATATATACAGCCACTTTTTTGTTTAGAAAGAAAAGTATAATTATCTTACATACATTGATTTTTG
p17	CCACCTTTACAGTCTTTGAAACCAGATGAGGTCACAGAGGATATTTCCTTGATCAGAGAATTAACAGGTCAGCCTCCGGCTCCTTTCAGACTAAGGTCTGACCTCGACGACTACACGCCTTAAAACCGAACTCGACACGCGGGGTCGATTCGACTCTATGGTAAAGGCGGGCAACTCATTGCACCAGACCTAGGTTTCTTTTCTCGGATACAAGTGGAAAACGAAAAAAAAAAATTGGCTAAAATTTACTGTATACATCAGGCTG
p18	AGAAAAAATAAAAAACAGCGCATTATTAAGGTTTCATGACTCCGTATTCGCTGTCCTACGTGTAAATAGGAAGAAGAAAAAAGTGAAAAAGGAAGAACCCTTCTCGACAACCGTGCCCCCATGTAACTCGTTTAACGCGGGCGGAGGCCCCGTTAGAGAATCGGCACCAGTTATACAAAAGAAGTAATCCTAGGTCCGAATATGTAAAATTGAAATTTCTCTTCTTTATAATAGAACTAACAATTGAACTTTCCTTTTCTTTTG
p19	AGTTGCTTTCATTTCGGCGTGATGGTACGGCACCCACGGTACCTTACATTATTCTCGAAAAATAGCTGCACGCTTTTCCAGGAATAAAAGACCGTGCCACTACTCGACACGCAAATATCTAGCGGAACACAATATTAATAAACGTTTACCCACTTGGCATCGCCGCAATCCCAGTACCCGACAGTCCACCTAGGTTTGTCAAAATATCTATATAAGATGCAAAATTTCTATACAACATCAGTTGCGTATCCGTTATTGTCGTTCG
p20	CTCCATCCATACATCCTTTTTAACCCATACATATCATTTAGATTATTGTTTTTTAATTTTTTTTTTATCAGATGTTGTTCATCGCGAAATTTATAATCTTTCGCTCGACTGTTCCTGAAGTGATACTGACTGCGCTGCCCACTGTCGCAACCACTAGCTCTTATACAAGCGTCCATGCAACCACACCAACCTAGGCTTGAAAAATTTGAAATTTCAACTGAGAATCAGAATATATTACTGCCCTTCGTGTTGTAGGGTTATTCTTG
p21	ATAAGAGGTCATACTGTATGAAGCCACAAAGCAGATAGATCAATCATGTTTAACGAAAACTGTTAATCGAAGATTATTTCTTTTTTTTTTTCTCTTTCCTTTCTCGACGCCTAGACTTCAATCCGCCCATACGAACCGCCGCATTCGGGAGACACGTCAGCACCAGTTCATACAAAACCACGTCAACACCTAGGTTCTGTTTTACTTAATAGAAAGTGTCATCTTGTATTTTATATCTCTTCTTTCTTGTGTAAAATTCTTTAG
p22	TGCATAATTTGTACTCCAGTTCACATCAGTTGAGTAGAGAATAGCTACTGATCATATAAACACCCACACATATCTATAAATCCGTACCTTTCCTATATATATCTCGACATTCGTGAAGGGAGTCTGGCCCTGCCCGAACCCTACGCATGTAACCTGGTTGCTATAATGTTACTTGGCTAAAAGAACTACCTAGGATCACTTTGACAACTTCATCCTTTCTGAAATATTGAAATAATCAAGACACTAGATCTGCCTTGTATTGTCG
p23	TTTCAGTACGAATTTGGGTTAGAAACGGGCTTTCAAGGTCGTTGATTGTTAATTGGGATAACGTTTCTAGTAGTTCTTTTGGGTCCTTGTGGGTAGATAAATCTCGACACGTACACAAAAAAGACAAGTCCCGTATTCATAGGTCGACTGCTAACCTAAACTCAGTAAGGACGAGGTAATCTGCCTGACCTAGGCCACGTGACAATGGAGTCGACGTGGCAAACTCGAAGTATAATGAAATTAGAACGTGAAAACTCGCGCTTCG
p24	CTAAAGTCATATAATTTCTAAAACAACAGAACTTTGCTCTTAAGCAACTAATGCAAGAAGGATCATACGTTTGCGGAATGATTTGTAGGGCAATTCCTACAGCTCGACCCTCACGCCGGAGACTCATGGCGAACATAGGACGCCACCTGCCAGCTGCCCTACAGTCTCACGCGACGTTCTAAAATGCCCCTAGGTATGCTAATTAGGATGTCGCTTTATAAGTTGGTATTAATTCCAAGATCAGTATACCAATTCGCCAAGGTCG
p25	TGCATAATTTGTACTCCAGTTCACATCAGTTGAGTAGAGAATAGCTACTGATCATATAAACACCCACACATATCTATAAATCCGTACCTTTCCTATATATATCTCGACCAACGCGTCAACAATTGCAACCTAATACAGTCAGAGATATACACAGCCACTTTAGCATCCCCCAGTACACAACTAGGGCTCCTAGGATCACTTTGACAACTTCATCCTTTCTGAAATATTGAAATAATCAAGACACTAGATCTGCCTTGTATTGTCG
p26	AGTGCCTTCTAGCCATTTCTTCCAGCTTGGCAGTGGTTATCTCTTTCACTGAACCGCAAATCAATCCTGATAAGACGGCTAAGATGCATAGGATAGGTCGGCCTCGACCCGCCACTCCCCGCTGCCACCGCCGCTCGCGCGAGCGACTCCTCAGACCCCCGTCACGCCCATTGGGCGCCGCCATCGCTCCTAGGTCATTTGTTTTACATACATATATAAGTGCTTTGTCTTTGATGGTCTGCCCACAACATTGTAGAACAAGTTG
p27	AACTTGCACAGCTATTGGTATTTGGACTTCTTGGCACATTTTTCCCTGTACAGCTTTTCTTTTTTTCAATGTGCGAGGGCCCACGTGGCTTAATACAACACAGCTCGACCCGCATCTTACTCTCGACTGCGATCCTGTTTGCGAACTAACCAACTAGTCGATAAATACGTCGTCCAAATGCGGACCTCACCTAGGTCATCCAGGAAGAACTTTTAAATAGAGGCCAGAGAGCGGCTTACATCAGACATCTTTTCTCGAACTTACTG
p28	TCGCTAGAGTCATCGCAGTCATGGCAGCTCTTTCGCTCTATCTCCCGGTCGCAAAACTGTGGTAGTCATAGCTCGTTCTGCTCAATTGAGAACTGTGAATGTCTCGACAAGCCGCCCCCACCCATGCACACCCAAAAAACATGACGCGCACACCACAACTGAAACAAATTTACCGCTATCATACCGTACCTAGGCTATATAAGTGATAGATATTTCCATCTTTACTAGCATTAGTTTCTCTTTTACGTATTCAATATTTTTGTTG
p29	TTGACTGTATTTTCACCCGTACATCCACGGATGTGTTGGGTTTTTGTTTCCGCTTTACCGTGCGGGTGACGACCATGACCGAGAGGTCTGGTTGCGAAAGACCTCGACTATAGTGCCCACGGCGACTAGCGACCCAGCCATGACCAAGGCAACCCTTCTAGGATACGCCCACATAAAAACAGGGTTAACCTAGGGAGAGAGAGAGAGAGAGAGGCAGAGGAAGAGGCACATCATTGCATTTCTTGAATATTCGTTTTAATTAGCG
p30	TTCGGCTATAAACCACGTCCTAATTTGGACATGACGCGCGCCAAAAACCCGGAATGGTAAACATCAGACGCGCTTTCCGTGCAGGGATACGTCGGTATTTTTCTCGACCCTAGGATGAATGTTTATAAATATATATATGGCGTCCTCCCGATCTTGCCAACGTAGATTATAATTCGTATTATCTG
p31	GAGTGATAATCTAAGCAAGGGAGCAACTTAGCGCCGACGGAATCGACCTCCACATTATCATAATTGTTATGATCAGTAATTTTCCGACTCAGCAACATCTATCCTCGACCTATGCACCACGCAAGGTTCTATACCCCCGCGGTTAGAACAGGTTCAACGCCGATTCCTACAAGAAGCACGGGCTCAACGCCTAGGACATGTAGACAATAGTTACTGTAATTTTGCTTTTAAAGTCCGTATTCTGGTTGAGGTCGTTAGGCATACTG
p32	GCTACCGCCGCCGCGGCGCCCGTTTCCCAATAGGGAGGCGCAGTTTATCGGCGGAGCTCTACTTCTTCCTATTTGGGTAAGCCCCTTTCTGTTTTCGGCCAGTCTCGACTCACCTTAACCAGTACGCGGTGGGACGCACCCAGTCTAGCTGCGACTAAGCGCTTATGGCACCCTCTTAAAATAAAAATGCCTAGGGAGTTGTTTTTCAATCATATAAAAGGGAGAAATTGTTGCTCACTATGTGACAGTTTCTGGGACGTCTTAAG
p33	AAACGCTTTCAAAGTTTTCTTCTATAAACATACTTGTGGCAGCTTGTTTTTTTTGTTTTATTTTTAAGTTTTGTTGGCTCTCTGAGAACTTTCAAAAAAAGAACTCGACCCCGCCCCGCCCTCGTGCGGTACTGTTTCTGATGCCCGCACCACGAGCGCTGACAAACTAAAGGAACTGAATAAAAAATCCTAGGTATATATATGGCTGCTGACAGATATTCTGCACTTAAAAACTAAAAATATTATACCAACTTTTCTTTTTCTG
pSWI6	ggctgtgtaagcttttgtcactgtcttctgcttcactctcgccgccaatctccttcttaaacgcttcaatagtatcaagaagttctgtcgctagtgcggtcatctcttgcgaccgatcttcttcactcagtatcaattccaccgcatataactgaagatagtatccgatgatccctaacccaactttgtcaaaatccttcgctgtagcgacaacccttgcagcgttactagccatagaatttatttaaaatgtggacaattagtttctaaaaattgaatcaaataaaataagaaagcttattgttcctttttttgtcttcatctggaccgtttggataagatcattcaccaaatcttagtttttttttttagtttccttctccaacgatttcataataa…
pD4C	ggctggcgcgcctgtgcgggtgtagcatgtgattaattaacttgtaatattctaatcaagcttataaaagcgcggtggctccattaaattgctccttcctaaaaaaagcatcgaaaaaatctagaaag
pA	ggctggcgcgccgggggcggtgttaattaacttgtaatattctacccaagcttataaaagggtccctgggtttgcgtactttatccgtcaaaaaaagcatcgaaaaaatctagaaag
pC2D	ggctggcgcgccgggcaggtgaccacagaggggcttaattaagcccctctgtggctatcgcaaaggcgcgccgtagtgccgcccacagaggggcttaattaacttgtaatattctaatcaagcttataaaagcaatacttgggtcgacttgttatacgcggaaaaaaaagcatcgaaaaaatctagaaag
pFEC	ggctggcgcgcccctccttgaaactgaaattttagcatgtgattaattaacttgtaatattctaatcaagcttataaaagagcactgttgggcgtgagtggaggcgccggaaaaaagcatcgaaaaaatctagaaag
pB	ggctggcgcgccgctcaacggcttaattaacttgtaatattctacccaagcttataaaagagcactgttgggcgtgagtggaggcgccggaaaaaagcatcgaaaaaatctagaaag
pD	ggctggcgcgccacagaggggcttaattaacttgtaatattctacccaagcttataaaagaacgatctaccgactgtttcgcagagggccaaaaaagcatcgaaaaaatctagaaag
pE	ggctggcgcgccactgaaatttttaattaacttgtaatattctacccaagcttataaaagccgatagggtgggcgaaggggcgcaggtccaaaaaagcatcgaaaaaatctagaaag
pCLB	ggctggcgcgccagtggaattattagaatgaccactactccttctaatcaaacacgcggaaatagccgccaaaagacagattttattccaaatgcgggtaactatttgtataatatgtttacatattgagcccgtttaggaaagtgcaagttcaaggcactaatcaaaaaaggagatttgtaaatatagcgaccgaatcaggaaaaggtcaacaacgaagttcgcgatatggatgaacttcggtgcctgtccttaattaacggaagcttataaaagggcgctgcgtaaggagtgctgccaggtggtaaaaaaagcatcgaaaaaatctagaaag
pF	ggcgcgcccctccttgaattaattaacttgtaatattctacccaagcttataaaagggccttggtctgaaactcctgcgtctcgcgaaaaaagcatcgaaaaaatctagaaag
pC	ggcgcgcctagcatgtgattaattaacttgtaatattctacccaagcttataaaagcgtaggagtactcgatggtacagatgagcaaaaaaagcatcgaaaaaatctagaaag
Name of synthetic terminators	sequence
tSTNTER5	TTTTTTTTTTATATATATATAACTGTCTAGAAATAAAGAGTATCATCTTTCAAA
tSTNTER6	TATATAACTGTCTAGAAATAAAGATGATTTTTTTGAAAACAAGTATCATCTTTCAAA
tSTNTER7	TATATATATATAACTGTCTAGAAATAAAGAGTGAAGTGAGTATCATCTTTCAAA
tSTNTER8	TATATAACTGTCTAGAAATAAAGACGTTGAGTCCGTTGAGAGTATCATCGAGTATCATCTTTCAAA
tSTNTER9	TATATAACTGTCTAGAAATAAAGAACTGTCTAGAAATAAAGAGTATCATCTTTCAAA
tSTNTER10	TATATATATATAACTGTCTAGAAATAAAAATAAAGATGATGAGAGTATCATCTTTCAAATTTCAAA
tSTNTER16	TATATACTGTCTAGAAATAAAGATTTTGTATCTTTTGTATCATCTTTCAAA
tSTNTER19	TATATAACTGTCTAGAAATAAAGACGTTGAGTCGTATCATCTTTCAAA
tSTNTER21	TTTTATATAACTGTCTAGAAATAAAGAGTATCATCGTATCATCTTTCAAA
tSTNTER22	TATATAACTGTCTAGAAATAAAGAGTATCATCTTTCAAACGTTGAGTCTTTCAAA
Tsynth1	TATATATATATAACTGTCTAGAAATAAAGAGTATCATCTTTCAAA
Tsynth9	TATATAACTGTCTAGAAATAAAAACTCATTTACTTATGTAGGTTTCAAA
Tsynth11	TATATAACTGTCTAGAAATAAACACCCGTCGAGCCTGTCCGATTTCAAA
Tsynth15	TATATAACTGTCTAGAAATAAAGAGTATCATCCAAA
Tsynth18	TATATAACTGTCTAGAAATAAAGAGTATCATCTTTCAAATTTTTTTTTT
Tsynth21	AATCAAATTCTATATAACTGTCTAGAAATAAAGAGTATCATCTTTCAAA
Tsynth24	TGGGTGGTATGTTATATAACTGTCTAGAAATAAAGAGTATCATCTTTCAAA
Tsynth25	TTTTTTTTTATATATATATATATATATATATAACTGTCTAGAAATAAAGAGTATCATCTTTCAAA
Tsynth2	TATATATATATATATATATATATAACTGTCTAGAAATAAAGAGTATCATCTTTCAAA
Tsynth7	TAGCTATATAACTGTCTAGAAATAAATTTTTTCAAA
Tsynth27	TAGCTGGGTGGTATATATATATATATATATATATATAACTGTCTAGAAATAAAGAGTATCATCTTTCAAA
Tsynth29	TAGCTGGGTGGTATGTTATATATATATATATATATATATAACTGTCTAGAAATAAAGAGTATCATCTTTCAAA
Tsynth30	TAGCTTTTTTTTTATATATATATATATATATATATAAACTCATTTACTTATGTAGGAATAAATTTTTTCAAA
TNM13	TAGCTATATATATGTGCAGGCAAATAAAAAGTATCATCTTTCAAA
Tsynth6	TAGCTATATATTTAATAAAGAGTATCATCTTTCAAA
Tsynth12	TAGCTATATATATGTGCAGGCAAATAAAAAATATCATTTTTCAAA
Tsynth13	TAGCTATATAACTGTCTAGAAATAAAGGTGCAGGCATTTCAAA
Tsynth23	TAGCGTGGTATGTTATATAACTGTCTAGAAATAAAGAGTATCATCTTTCAAA
TGuo1	TATATAACTGTCTAGAAATAAAGAGTATCATCTTTCAAA
