# Supplementary material for: Building a eukaryotic chromosome arm by de novo design and synthesis
Source: Nat Commun. 2023 Nov 30;14:7886. doi: 10.1038/s41467-023-43531-5 (PMC10689750; doi:10.1038/s41467-023-43531-5)
Supplement: Supplementary file 6 — Supplementary Data 4 [file 41467_2023_43531_MOESM6_ESM.xlsx]

## Sheet: Sheet2
Systematic Name	Name	Genotype	Soure
JDY6004	ptWT10 in BY4742	MAT α, [ptWT10::HIS3-LYS2] leu2Δ0 lys2Δ0 ura3Δ0 his3Δ1	This paper
JDY6005	ptWT10 in BY4742 colonies after 125 mitotic generations	MAT α, [ptWT10::HIS3-LYS2] leu2Δ0 lys2Δ0 ura3Δ0 his3Δ1	This paper
JDY6006	ptWT10U in BY4742	MAT α, [ptWT10U::HIS3-LYS2] leu2Δ0 lys2Δ0 ura3Δ0 his3Δ1	This paper
JDY6007	ptWT10U in BY4742 colonies after 125 mitotic generations	MAT α, [ptWT10U::HIS3-LYS2] leu2Δ0 lys2Δ0 ura3Δ0 his3Δ1	This paper
JDY6008	ptWT10-10KO	MAT a, yll050cΔ::KanMX4 yll034c-yll036cΔ yll031cΔ yll018cΔ::LEU2 yll011wΔ::LYS2 yll008wΔ yll003w-yll004wΔ::NATNT2 [ptWT10::HIS3-LYS2] his3Δ1 leu2Δ0 lys2Δ0 ura3Δ0	This paper
JDY6009	ptWT10U-10KO	MAT a, yll050cΔ::KanMX4 yll034c-yll036cΔ yll031cΔ yll018cΔ::LEU2 yll011wΔ::LYS2 yll008wΔ yll003w-yll004wΔ::NATNT2 [ptWT10U::HIS3-LYS2] his3Δ1 leu2Δ0 lys2Δ0 ura3Δ0	This paper
JDY6010	chrXII/synXIIL+Neo0	MAT a/α, chrXII/synXIIL(F::LEU2) [Neo0::HIS3-LYS2] his3Δ1/his3Δ1 leu2Δ0/leu2Δ0 ura3Δ0/ura3Δ0 lys2Δ0 /lys2Δ0	This paper
JDY6011	Truncation I+Neo0	MAT a/α, chrXII/synXIILΔI (F::LEU2, TruncationI::s.pHIS5) [Neo0::HIS3-LYS2] his3Δ1/his3Δ1 leu2Δ0/leu2Δ0 ura3Δ0/ura3Δ0 lys2Δ0 /lys2Δ0	This paper
JDY6012	Truncation II+Neo0	MAT a/α, chrXII/synXIILΔII (F::LEU2, Truncation II::s.pHIS5) [Neo0::HIS3-LYS2] his3Δ1/his3Δ1 leu2Δ0/leu2Δ0 ura3Δ0/ura3Δ0 lys2Δ0 /lys2Δ0	This paper
JDY6013	Truncation III+Neo0	MAT a/α, chrXII/synXIILΔIII (F::LEU2, Truncation III::s.pHIS5) [Neo0::HIS3-LYS2] his3Δ1/his3Δ1 leu2Δ0/leu2Δ0 ura3Δ0/ura3Δ0 lys2Δ0 /lys2Δ0	This paper
JDY6014	Truncation IV(chrXIILΔ)+Neo0	MAT a/α, chrXII/synXIILΔIV (F::LEU2, Truncation IV::s.pHIS5) [Neo0::HIS3-LYS2] his3Δ1/his3Δ1 leu2Δ0/leu2Δ0 ura3Δ0/ura3Δ0 MET15/met15Δ0 lys2Δ0 /lys2Δ0	This paper
JDY6015	chrXII/synXIIL+ptWT10	MAT a/α, chrXII/synXIIL(F::LEU2) [ptWT10::HIS3-LYS2] his3Δ1/his3Δ1 leu2Δ0/leu2Δ0 ura3Δ0/ura3Δ0 lys2Δ0 /lys2Δ0	This paper
JDY6016	Truncation I+ptWT10	MAT a/α, chrXII/synXIILΔI (F::LEU2, Truncation I::s.pHIS5) [ptWT10::HIS3-LYS2] his3Δ1/his3Δ1 leu2Δ0/leu2Δ0 ura3Δ0/ura3Δ0 lys2Δ/lys2Δ0	This paper
JDY6017	Truncation II+ptWT10	MAT a/α, chrXII/synXIILΔI (F::LEU2, Truncation II::s.pHIS5) [ptWT10::HIS3-LYS2] his3Δ1/his3Δ1 leu2Δ0/leu2Δ0 ura3Δ0/ura3Δ0 lys2Δ/lys2Δ0	This paper
JDY6018	Truncation III+ptWT10	MAT a/α, chrXII/synXIILΔIII (F::LEU2, Truncation III::s.pHIS5) [ptWT10::HIS3-LYS2] his3Δ1/his3Δ1 leu2Δ0/leu2Δ0 ura3Δ0/ura3Δ0 lys2Δ/lys2Δ0	This paper
JDY6019	Truncation IV(chrXIILΔ)+ptWT10	MAT a/α, chrXII/synXIILΔIV (F::LEU2, Truncation IV::s.pHIS5) [ptWT10::HIS3-LYS2] his3Δ1/his3Δ1 leu2Δ0/leu2Δ0 ura3Δ0/ura3Δ0 MET15/met15Δ0 lys2Δ/lys2Δ0	This paper
JDY6020	yll002WΔ	MAT α, yll002WΔ::KanMX4 his3Δ1 leu2Δ0 lys2Δ0 ura3Δ0	YKO collection
JDY6021	yll006WΔ	MAT α, yll006WΔ::KanMX4 his3Δ1 leu2Δ0 lys2Δ0 ura3Δ0	YKO collection
JDY6022	yll002WΔ yll006WΔ	MAT α, yll006WΔ::KanMX4 yll002WΔ::HIS3 his3Δ1 leu2Δ0 lys2Δ0 ura3Δ0	This paper
JDY6023	chrXII/chrXIILΔ ptWT11 (YLL002W)	MAT a/α, chrXII/synXIILΔIV (F::LEU2, Truncation IV::s.pHIS5) [ptWT11(YLL002W)::KanMX4-HIS3-LYS2] his3Δ1/his3Δ1 leu2Δ0/leu2Δ0 ura3Δ0/ura3Δ0 lys2Δ/lys2Δ0 MET15/met15Δ0	This paper
JDY6024	chrXII/chrXIILΔ ptWT11 (YLL006W)	MAT a/α, chrXII/synXIILΔIV (F::LEU2, Truncation IV::s.pHIS5) [ptWT11(YLL006W)::KanMX4-HIS3-LYS2] his3Δ1/his3Δ1 leu2Δ0/leu2Δ0 ura3Δ0/ura3Δ0 lys2Δ/lys2Δ0 MET15/met15Δ0	This paper
JDY6025	yWT12	MAT α, synXIILΔIV (F::LEU2, Truncation IV::s.pHIS5) [ptWT12::KanMX4-HIS3-LYS2] leu2Δ0 lys2Δ0 ura3Δ0 his3Δ1 met15Δ	This paper
JDY6026	yWT18	MAT α, synXIILΔIV (F::LEU2, Truncation IV::s.pHIS5) [ptWT18::KanMX4-HIS3-LYS2] leu2Δ0 lys2Δ0 ura3Δ0 his3Δ1 met15Δ	This paper
JDY6027	yWT25	MAT α, synXIILΔIV (F::LEU2, Truncation IV::s.pHIS5) [ptWT25::NatNT2-KanMX4-HIS3-LYS2] leu2Δ0 lys2Δ0 ura3Δ0 his3Δ1 met15Δ	This paper
JDY6028	Heterodiploid for syn003w	MAT a/α, YLL003W/yll003wΔ0 [pSWI6-syn003W-TNM13-LEU2] his3Δ1/his3Δ1 leu2Δ0/leu2Δ0 ura3Δ0/ura3Δ0 LYS2/lys2Δ0 MET15/met15Δ0	This paper
JDY6029	Heterodiploid for syn004w	MAT a/α, YLL004W/yll004wΔ0 [pD4C-syn004W-tSYNTH2-LEU2] his3Δ1/his3Δ1 leu2Δ0/leu2Δ0 ura3Δ0/ura3Δ0 LYS2/lys2Δ0 MET15/met15Δ0
JDY6030	Heterodiploid for syn008w	MAT a/α, YLL008W/yll008wΔ0 [pA-syn008W- tSYNTH7-LEU2] his3Δ1/his3Δ1 leu2Δ0/leu2Δ0 ura3Δ0/ura3Δ0 LYS2/lys2Δ0 MET15/met15Δ0
JDY6031	Heterodiploid for syn011w	MAT a/α, YLL011W/yll011wΔ0 [pC2D-syn011W-tSYNTH27-LEU2] his3Δ1/his3Δ1 leu2Δ0/leu2Δ0 ura3Δ0/ura3Δ0 LYS2/lys2Δ0 MET15/met15Δ0
JDY6032	Heterodiploid for syn018c	MAT a/α, YLL018C/yll018cΔ0 [pFEC-syn018C-tSYNTH29-LEU2] his3Δ1/his3Δ1 leu2Δ0/leu2Δ0 ura3Δ0/ura3Δ0 LYS2/lys2Δ0 MET15/met15Δ0
JDY6033	Heterodiploid for syn031c	MAT a/α, YLL031C/yll031cΔ0 [pFEC-wt031C-Tsynth13-LEU2] his3Δ1/his3Δ1 leu2Δ0/leu2Δ0 ura3Δ0/ura3Δ0 LYS2/lys2Δ0 MET15/met15Δ0
JDY6034	Heterodiploid for syn034c	MAT a/α, YLL034C/yll034cΔ0 [pB-syn034C-tSYNTH30-LEU2] his3Δ1/his3Δ1 leu2Δ0/leu2Δ0 ura3Δ0/ura3Δ0 LYS2/lys2Δ0 MET15/met15Δ0
JDY6035	Heterodiploid for syn035w	MAT a/α, YLL035W/yll035w *(ATG start codon mutated to AAG) [pD-syn035W-tsynth12-LEU2] his3Δ1/his3Δ1 leu2Δ0/leu2Δ0 ura3Δ0/ura3Δ0 LYS2/lys2Δ0 MET15/met15Δ0
JDY6036	Heterodiploid for syn036c	MAT a/α, YLL036C/yll036cΔ0 [pE-syn036C-Tsynth23-LEU2] his3Δ1/his3Δ1 leu2Δ0/leu2Δ0 ura3Δ0/ura3Δ0 LYS2/lys2Δ0 MET15/met15Δ0
JDY6037	Heterodiploid for syn050c	MAT a/α YLL050C/yll050cΔ0 [pCLB-syn050C-tsynth6-LEU2] leu2Δ0/ leu2Δ0 ura3Δ0/ ura3Δ0 his3Δ1/ his3Δ1 lys2Δ0/LYS2 met15Δ0/MET15
JDY6038	yll002WΔ+	MAT α, yll002WΔ::KanMX4 his3Δ1 leu2Δ0 lys2Δ0 ura3Δ0 [pF -syn002W-tGUO1-URA3]	This paper
JDY6039	yll006WΔ+	MAT α, yll006WΔ::KanMX4 his3Δ1 leu2Δ0 lys2Δ0 ura3Δ0 [pC-syn006W-tSYNTH8-URA3]	This paper
JDY6040	ptSYN10 in BY4742	MAT α, [ptSYN10::URA3-HIS3-LYS2] leu2Δ0 lys2Δ0 ura3Δ0 his3Δ1	This paper
JDY6041	ptSYN10-10KO	MAT α, yll050cΔ::KanMX4 yll034c-yll036cΔ yll031cΔ yll018cΔ::LEU2 yll011wΔ::LYS2 yll008wΔ yll003w-yll004wΔ::NATNT2 [ptSYN10::URA3-HIS3-LYS2] his3Δ1 leu2Δ0 lys2Δ0 ura3Δ0	This paper
JDY6042	chrXII/chrXIILΔ ptSYN12	MAT a/α, chrXII/synXIILΔIV (F::LEU2, Truncation IV::s.pHIS5) [ptSYN12::URA3-HIS3-LYS2] his3Δ1/his3Δ1 leu2Δ0/leu2Δ0 ura3Δ0/ura3Δ0 met15Δ0/MET15 lys2Δ0/LYS2	This paper
JDY6043	chrXII/chrXIILΔ ptSYN24	MAT a/α, chrXII/synXIILΔIV (F::LEU2, Truncation IV::s.pHIS5) [ptSYN24::URA3-HIS3-LYS2] his3Δ1/his3Δ1 leu2Δ0/leu2Δ0 ura3Δ0/ura3Δ0 met15Δ0/MET15 lys2Δ0/lys2Δ0	This paper
JDY6044	ySYN24	MAT α, synXIILΔIV (F::LEU2, Truncation IV::s.pHIS5) [ptSYN24::URA3-HIS3-LYS2] leu2Δ0 lys2Δ0 ura3Δ0 his3Δ1 met15Δ	This paper
JDY6045	yll018c-a Δ+	MAT a, yll018c-aΔ::KanMX4 [ p24-syn018C-A-tSYNTER10-URA3] leu2Δ0 met15Δ0 ura3Δ0 his3Δ1	This paper
JDY6046	yll027w Δ+	MAT a, yll027wΔ::KanMX4 [p21-syn027W-tSYNTER19-URA3] leu2Δ0 met15Δ0 ura3Δ0 his3Δ1
JDY6047	yll033w Δ+	MAT a, yll033wΔ::KanMX4 [p15-syn033W-tSYNTER6-URA3] leu2Δ0 met15Δ0 ura3Δ0 his3Δ1
JDY6048	yll009c Δ+	MAT α, yll009cΔ::KanMX4 [p1-syn009C-tSYNTER8-URA3] leu2Δ0 lys2Δ0 ura3Δ0 his3Δ1
JDY6049	yll042c Δ+	MAT a, yll042cΔ::KanMX4 [p11-syn042C-tSYNTH24-URA3] leu2Δ0 met15Δ0 ura3Δ0 his3Δ1
JDY6099	yll043w Δ+	MAT a, yll043wΔ::KanMX4 [p22-syn043W-tSTNTER9-URA3] leu2Δ0 met15Δ0 ura3Δ0 his3Δ1
JDY6100	yhl033c Δ yll045c Δ	MAT α, yhl033cΔ::KanMX4 yll045wΔ::KanMX4, [p33-syn045C-tSYNTER7-URA3]his3Δ1 leu2Δ0 lys2Δ0 ura3Δ0
JDY6101	yll028w Δ+	MAT a, yll028wΔ::KanMX4 [p29-wt028W-tSYNTH15-URA3] leu2Δ0 met15Δ0 ura3Δ0 his3Δ1
JDY6102	yll030c Δ+	MAT a, yll030cΔ::KanMX4 [p25-syn030C-tSYNTER8-URA3] leu2Δ0 met15Δ0 ura3Δ0 his3Δ1
JDY6103	yll038c Δ+	MAT a, yll038cΔ::KanMX4 [p19-syn038C-tSYNTER21-URA3] leu2Δ0 met15Δ0 ura3Δ0 his3Δ1
JDY6104	yll040c Δ+	MAT a, yll040cΔ::KanMX4 [p18-syn040C-tSYNTER22-LEU2] leu2Δ0 met15Δ0 ura3Δ0 his3Δ1
JDY6105	yll049w Δ+	MAT a, yll049wΔ::KanMX4 [p16-syn049W-tSYNTER16-URA3] leu2Δ0 met15Δ0 ura3Δ0 his3Δ1
JDY6147	yWT31	MAT α, synXIILΔIV (F::LEU2, Truncation IV::s.pHIS5) [ptWT31::KanMX4-HIS3-LYS2] leu2Δ0 lys2Δ0 ura3Δ0 his3Δ1 met15Δ	This paper
JDY6148	yWT27	MAT α, synXIILΔIV (F::LEU2, Truncation IV::s.pHIS5) [ptWT27::NatNT2-URA3-HIS3-LYS2] leu2Δ0 lys2Δ0 ura3Δ0 his3Δ1 met15Δ	This paper
