# Supplementary material for: Building a eukaryotic chromosome arm by de novo design and synthesis
Source: Nat Commun. 2023 Nov 30;14:7886. doi: 10.1038/s41467-023-43531-5 (PMC10689750; doi:10.1038/s41467-023-43531-5)
Supplement: Supplementary file 7 — Supplementary Data 5 [file 41467_2023_43531_MOESM7_ESM.xlsx]

## Sheet: Sheet1
Primer pairs	Sequences	Amplicon size (bp)	Description
YLL003W_1	F:CTTGGGCGTTTGGAAGAGAAGAATGTTG	256	PCRtag for ptWT10 and ptWT10U
	R: TTTAACACGGTCCATGCTTGGAGCTAAC
YLL003W_2	F: CGAGACCGTTGAGGTTTTCAGACACAGA	355
	R: TCTCAATGGCTTACCTCTGGTTGGGCTA
YLL004W_1	F: TCGTGAGAATCCAATCAATGGTCACGCC	382
	R: CAACTGGCCTAAAACTGGGGCCATGATC
YLL008W_1	F: ATTCGACTTAGATGCTGACGACACTACC	430
	R: AAAGTCAGCCTTAGCCTCTTCGCTGTCA
YLL008W_2	F: TGCTACCATTCCAATCGCTTTGTTAGGC	205
	R: TCTAGCGATTTGCTTGCCGACATCGGCA
YLL011W_1	F: CGTTACCCAGCCAAGATTCCACGATAAA	310
	R: ATCAGCACCCCAGCTCAAGTCACTGACA
YLL018W_1	F: GGCTTCGGCTTCGGCTTCACTTCTT	373
	R: CGTCGATTTAGACGAGGCCAAAGACTCA
YLL018W_2	F: GAATTGAGGGCTTTGGGCCAAATAAGCT	328
	R: CACTATCAGTGAGACCCCTGAAGCTTTA
YLL031C_1	F: GATGCACAAAGGACCCATCAACCAACCA	496
	R: TACTACCAGCGGTGTTAACCCAAGCACC
YLL031C_2	F: GATAGCGGTAGCCAATAAAGTGCCCCAA	328
	R: TCCACCTACCTCAGACCCTGAAAAGTTC
YLL031C_3	F: GGTGAAGTGATCTGGACCGTACTTATGA	310
	R: TATCGACGCTGGTAGCAATTTTGACGGT
YLL034C_1	F: AACCAAGGCGGCTAAATCGGCACCA	349
	R: CGACGAATTAGATGCCTTAGTTCCTCGT
YLL034C_2	F: GTCTGGAACGGTGGCAAAACCTTCACGT	256
	R: CACCGCTACCGATTCAAGCGAAGACAAT
YLL034C_3	F: TTTCAAGTCGGCACCGACGAAACCAGGA	427
	R: TTCAGGCATGAGCGGTGAATCAGAGAAG
YLL035W_1	F: CTTCAGCCATTTCGCTGGTTGGCAAGAT	283
	R: CAATGGGGTGCTCCAGTAACCTGGAACT
YLL035W_2	F: TGCCGCTTACGACACCCGTATTATGGTT	232
	R: ACACAAGTGTTGACCCAAGCTGATTGGA
YLL036C_1	F: ACCGATAGTACCACGGTTGTCAGCCCAA	433
	R: ATTGAAGGCTCCAAAGTGGCCAATCTTG
YLL036C_2	F: CAATTGAGCGGCAACTAATTTAGCGGCG	217
	R: TCCATCGGCCCAACAGGCCAGCTTGACC
YLL003W_3.0_1	F: ACCAACAAGTCTACCGAAAACTTGT	780	PCRtag for ptSYN10
	R: TCTGAACAACAACCAGGTGTTTCTG
YLL003W_3.0_2	F: ATCCCATCTCCAGTTAAGTCTTCTTC	220
	R: TCTTTGGAGAGTTAGCAGACAAAGAG
YLL004W_3.0_1	F: TCTGTCCAAGTAAGAGTCCAACTTA	219
	R: GTTGAACTTGTCTGACAGATTCGTT
YLL004W_3.0_2	F: GAGTACAACAAGTCAGAGATTTCAGCC	454
	R: ATCTCACTACACCGTTTACCCATC
YLL008W_3.0_1	F: CTTGGCTGAAGGTGAATCTAAC	477
	R: GAAGCCAAACCCTTCAAAACTGGT
YLL008W_3.0_2	F: TAAGATCAAGTCTTTGGTTTCTTTG	310
	R: CTTGTTAACAGAGTCCAATCTT
YLL011W_3.0_1	F: TTCTGACGACAAGACCGTTAAGTTG	475
	R: AGATCTAGACAAGTTTCTCATGTCGTAG
YLL011W_3.0_2	F: AAGGACCACGTTTCTGCTGTT	264
	R: TCTGGTGGTCTTAACGTTAGATCTT
YLL018W_3.0_1	F: GTTGCAAAAGGAACAAGAAAAGCAA	397
	R: AACCAAAACGATAGATTCCAAG
YLL018W_3.0_2	F: TCTTCTGTTTTCGAAGTTACC	251
	R: GAGAAGATGAAAACGAACAATTCAGA
YLL031C_2.0_2	F: TGCATTATTAACTGCAACAATCAG	928
	R: GGAGACGAGAATATGAGGCCCA
YLL034C_3.0_1	F: GTGCAAGATTGGCAAACCGATCAA	241
	R: CATCAGAAACTACCCAGAACCATTG
YLL034C_3.0_2	F: CATCAGAAACTACCCAGAACCATTG	835
	R: AGATTGGAAGAACTTTCTCTTCAA
YLL035W_3.0_1	F: TATCGACTCTAAGCAAGACTTGCCA	559
	R: CAAGTAGTTAACGTCTCTGTACAAG
YLL035W_3.0_2	F: CAATCTTTCTCTACCTCTTTGA	354
	R: GTTCAAAGACTTAACTTCCAAA
YLL036C_3.0_1	F: CCCAATCACCAACGAACCATTGTCT	670
	R: GTACAACAACAACAATCTGTTACAT
YLL036C_3.0_2	F: GTCTGACGTTGAATACTCTTCT	412
	CAAAGCAGATTCTTCGTCCTTG
YLL050C_3.0_1	F: GAAGTACAAGTTCATCTTGTTCGGT	256
	R: CAAAGCGTCCTTAGAAGAAGCGTAA
ptWT_J_1	F: TGATCCAAACCTTTTTACTCCACG	1572	Junction PCR for ptWT10
	R: GGTAAATGATTTCACAAATGACAACAATCTTC
ptWT_J_2	F: AGCAACAGCAACACCAGATC	1397
	R: ATTGAAGGCTCCAAAGTGGCCAATCTTG
ptWT_J_3	F: TTTCAAGTCGGCACCGACGAAACCAGGA	2214
	R: GCGTTACTGACACTGTGGTCACAGC
ptWT_J_4	F: AAGAATCCCCGAGTGAAAAAAGC	2342
	R: CACTATCAGTGAGACCCCTGAAGCTTTA
ptWT_J_5	F: ATGGCAACTTACCGTAGTTGTC	1820
	R: ATCAGCACCCCAGCTCAAGTCACTGACA
ptWT_J_6	F: CGTTACCCAGCCAAGATTCCACGATAAA	2412
	R: AAAGTCAGCCTTAGCCTCTTCGCTGTCA
ptWT_J_7	F: TGCTACCATTCCAATCGCTTTGTTAGGC	2373
	R: TCAGCAAACTCGCTGACGTTC
ptWT_J_8	F: CAACAGATCAACCTTGAAAGTACGAC	1336
	R: AGATTGTACTGAGAGTGCACC
ptWT_J_9	F: TGTGTTAGAAGGACGAGTCACC	393
	R: ATCCGCATGTGATCGTATTGC
ptWTu_J_1	F: TGATCCAAACCTTTTTACTCCACG	1572	Junction PCR for ptWT10U
	R: GGTAAATGATTTCACAAATGACAACAATCTTC
ptWTu_J_2	F: CAATTGAGCGGCAACTAATTTAGCGGCG	2130
	R: TGCCGCTTACGACACCCGTATTATGGTT
ptWTu_J_3	F: CAATGGGGTGCTCCAGTAACCTGGAACT	1699
	R: CGACGAATTAGATGCCTTAGTTCCTCGT
ptWTu_J_4	F: ATGGCAACTTACCGTAGTTGTC	1671
	R: CGAGACCGTTGAGGTTTTCAGACACAGA
ptWTu_J_5	F: AGATTGTACTGAGAGTGCACC	1768
	R: ATCAGCACCCCAGCTCAAGTCACTGACA
ptSYN_J_1	F: TGATCCAAACCTTTTTACTCCACG	1395	Junction PCR for ptSYN10
	R: ATGCTAAGGTAGAGGGTGAACG
ptSYN_J_2	F: ACCAACAAGTCTACCGAAAACTTGT	2758
	R: TCTTTGGAGAGTTAGCAGACAAAGAG
ptSYN_J_3	F: CGAACTTACCCATCCCTCTCGAGAATTATACTGTG	1105
	R: CGAAGTTCGCGATATGGATGAAC
ptSYN_J_4	F: GTGCAAGATTGGCAAACCGATCAA	1699
	R: GGTTCTTCTGTTTTCGAAGTTACC
ptSYN_J_5	F: GAGTACAACAAGTCAGAGATTTCAGCC	1257
	R: AGATTGTACTGAGAGTGCACC
ptSYN_J_6	F: TGTGTTAGAAGGACGAGTCACC	393
	R: ATCCGCATGTGATCGTATTGC
ptSYN12L_J_1	F: TGATCCAAACCTTTTTACTCCACG	1395	Junction PCR for ptSYN12
	R: ATGCTAAGGTAGAGGGTGAACG
ptSYN12L_J_2	F: ACCAACAAGTCTACCGAAAACTTGT	2758
	R: TCTTTGGAGAGTTAGCAGACAAAGAG
ptSYN12L_J_3	F: CGAACTTACCCATCCCTCTCGAGAATTATACTGTG	1105
	R: CGAAGTTCGCGATATGGATGAAC
ptSYN12L_J_4	F: GTGCAAGATTGGCAAACCGATCAA	1699
	R: GGTTCTTCTGTTTTCGAAGTTACC
ptSYN12L_J_5	F: GAGTACAACAAGTCAGAGATTTCAGCC	1257
	R: AGATTGTACTGAGAGTGCACC
ptSYN12L_J_6	F: GGGAGGTAGAGAACATTGAGTTGT	1431
	R: TCAAATCATCCAACAATTCAGATCTGAA
ptSYN12L_J_7	F: TCTAGAAGCAGCTGGCTTT	1065
	R: CAGATTGTTGAAGGTTTCTTTGTCT
ptSYN12L_J_8	F: GGTAGAAGCAGCAGAGATCAAT	1399
	R: GGCACCACACAAAAAGTTAGGT
ptSYN24L_J_1	F: TGATCCAAACCTTTTTACTCCACG	1395	Junction PCR for ptSYN24
	R: ATGCTAAGGTAGAGGGTGAACG
ptSYN24L_J_2	F: ACCAACAAGTCTACCGAAAACTTGT	2758
	R: TCTTTGGAGAGTTAGCAGACAAAGAG
ptSYN24L_J_3	F: CGAACTTACCCATCCCTCTCGAGAATTATACTGTG	1105
	R: CGAAGTTCGCGATATGGATGAAC
ptSYN24L_J_4	F: GTGCAAGATTGGCAAACCGATCAA	1699
	R: GGTTCTTCTGTTTTCGAAGTTACC
ptSYN24L_J_5	F: GAGTACAACAAGTCAGAGATTTCAGCC	1257
	R: AGATTGTACTGAGAGTGCACC
ptSYN24L_J_6	F: CAATATTCTGCCTACTTGGCCA	660
	R: CAAGAAGTCGTTCAAAGACATC
ptSYN24L_J_7	ATCAACACCGGTAGATCTAG	1699
	R: TTCTACCGTACAATTCAGAC
ptSYN24L_J_8	F: CGACAACTCTCACTTGAAGTTG	649
	R: CGTTCAATTGGTTTGGGTCG
ptSYN24L_J_9	F: GATACGTTGACCACGACCAAATC	650
	R: TCGTGCTTTTGCCACCCCTAGGC
ptSYN24L_J_10	F: CGAAGTTAACGGTTTCTTCCA	655
	R: GGTTGGCAGTGACTCCGTCTCT
ptWT12L_J_1	F: TGATCCAAACCTTTTTACTCCACG	1572	Junction PCR for ptWT12
	R: GGTAAATGATTTCACAAATGACAACAATCTTC
ptWT12L_J_2	F: AGCAACAGCAACACCAGATC	1397
	R: ATTGAAGGCTCCAAAGTGGCCAATCTTG
ptWT12L_J_3	F: TTTCAAGTCGGCACCGACGAAACCAGGA	2214
	R: GCGTTACTGACACTGTGGTCACAGC
ptWT12L_J_4	F: AAGAATCCCCGAGTGAAAAAAGC	2342
	R: CACTATCAGTGAGACCCCTGAAGCTTTA
ptWT12L_J_5	F: ATGGCAACTTACCGTAGTTGTC	1820
	R: ATCAGCACCCCAGCTCAAGTCACTGACA
ptWT12L_J_6	F: CGTTACCCAGCCAAGATTCCACGATAAA	2412
	R: AAAGTCAGCCTTAGCCTCTTCGCTGTCA
ptWT12L_J_7	F: TGCTACCATTCCAATCGCTTTGTTAGGC	2373
	R: TCAGCAAACTCGCTGACGTTC
ptWT12L_J_8	F: AACAGATCAACCTTGAAAGTACGAC	1329
	R: ACTGAGAGTGCACCATAAACG
ptWT12L_J_9	F: GGGAGGTAGAGAACATTGAGTTGT	998
	R: ACAGGGAAGAGGGAGCATCG
ptWT12L_J_10	F: TGGGACCCTTTTGTCGTCCT	556
	R: TGGTTCGTTGAACGATGCGT
ptWT12L_J_11	F: TGGATGTTGACGGTTCTTCG	357
	R: CTGCAGCGAGGAGCCGTAAT
ptWT12L_J_12	F: TGATTTTGATGACGAGCGTAAT	1334
	R: GGCACCACACAAAAAGTTAGGT
ptWT25L_J_1	F: TGATCCAAACCTTTTTACTCCACG	1572	Junction PCR for ptWT25
	R: GGTAAATGATTTCACAAATGACAACAATCTTC
ptWT25L_J_2	F: AGCAACAGCAACACCAGATC	1397
	R: ATTGAAGGCTCCAAAGTGGCCAATCTTG
ptWT25L_J_3	F: TTTCAAGTCGGCACCGACGAAACCAGGA	2214
	R: GCGTTACTGACACTGTGGTCACAGC
ptWT25L_J_4	F: AAGAATCCCCGAGTGAAAAAAGC	2342
	R: CACTATCAGTGAGACCCCTGAAGCTTTA
ptWT25L_J_5	F: ATGGCAACTTACCGTAGTTGTC	1820
	R: ATCAGCACCCCAGCTCAAGTCACTGACA
ptWT25L_J_6	F: CGTTACCCAGCCAAGATTCCACGATAAA	2412
	R: AAAGTCAGCCTTAGCCTCTTCGCTGTCA
ptWT25L_J_7	F: TGCTACCATTCCAATCGCTTTGTTAGGC	2373
	R: TCAGCAAACTCGCTGACGTTC
ptWT25L_J_8	F: AACAGATCAACCTTGAAAGTACGAC	1329
	R: ACTGAGAGTGCACCATAAACG
ptWT25L_J_9	F: GGGAGGTAGAGAACATTGAGTTGT	998
	R: ACAGGGAAGAGGGAGCATCG
ptWT25L_J_10	F: TGGGACCCTTTTGTCGTCCT	556
	R: TGGTTCGTTGAACGATGCGT
ptWT25L_J_11	F: TGGATGTTGACGGTTCTTCG	611
	R: GATGCATGTATCCCGCTCCTC
ptWT25L_J_12	F: ACCACTTCTACTGCTAGCACTG	313
	R: AGTGGGGTAACCACCGTGTG
ptWT25L_J_13	F: GGTAACTGATCAGTCCTCGC	713
	R: GATGCATGTATCCCGCTCCTC
ptWT25L_J_14	F: CATCAGCGATCCTGAAGAACG	512
	R: TGCGACGACGACTGATTCTA
ptWT25L_J_15	F: TGCGCCTTCTCACTATGAGA	497
	R: AGATGTACGGATCTTCATTGGGA
ptWT25L_J_16	F: TGGGGCGGTGGTATCCTTGG	602
	R: ACCCGAGTTGGTGGATAACT
ptWT25L_J_17	F: AGCCGCTCCAATCGGTCACA	1649
	R: CTGCAGCGAGGAGCCGTAAT
ptWT25L_J_18	F: TGATTTTGATGACGAGCGTAAT	976
	R: ATGGGCGCTTTAGAGATCGG
ptWT25L_J_19	F: CGCCCACATCGGAATATCGA	716
	R: CCTCGCCAAAATCCTCCAGT
ptWT25L_J_20	F: GAGCCGGGGAAATTCGATGA	465
	R: TGAGACGGCTTCATAGCGAC
ptWT25L_J_21	F: CGTCGCAGCAAACACTTTCA	649
	R: GAAATGCCATTGAGCCGCTT
ptWT25L_J_22	F: CAACCGCCTTTCTTGTTGGG	449
	R: AAGAGGGCGAGAACAACGAG
ptWT25L_J_23	F: CCTGATGGCTTGAGGTCGAA	783
	R: GTCGCTTTGCAAACAGAGGG
ptWT25L_J_24	F: TACGCACGAATATGCCCGAT	592
	R: AGAAGCCAAAAGGCCCTTCA
ptWT25L_J_25	F: TAGTAGGTGACCAGGCTGAG	463
	R: CTGCAGCGAGGAGCCGTAAT
ptWT25L_J_26	F: AGGTATAGCATGAGGTCGCT	645
	R: GGCACCACACAAAAAGTTAGGT
WT-1	F: TCTAGCAGAGGGCGAGTCCAAT	477	Probes amplification for Southern blot.
	R: CTTGCAAGGCCCTTAAGAACCG
WT-2	F: CAGTGATGACAAAACTGTCAAGCTA	475
	R: TGAACGTGATAAATTCCTCATATCATAA
WT-3	F: ATTGCAGAAAGAGCAAGAGAAACAG	397
	R: GACAAGGACAATGGACTCCAAA
WT-4	F: TGTCAAATTTGCCGGAGATGATACA	392
	R: AATAAAGAAATAAAGTGCTTTCGAGC
WT-5	F: CAGAGTTTTTCCACATCACTAC	354
	R: ATTCAAGGATTTCACCTCTAGT
