# Supplementary material for: Building a eukaryotic chromosome arm by de novo design and synthesis
Source: Nat Commun. 2023 Nov 30;14:7886. doi: 10.1038/s41467-023-43531-5 (PMC10689750; doi:10.1038/s41467-023-43531-5)
Supplement: Supplementary file 10 — Source data [file 41467_2023_43531_MOESM10_ESM.xlsx]

## Sheet: Summary
Source data:
Fig. 1c
Fig. 1l
Fig. 1m
Fig. 3c
Fig. 3d
Fig. 4g
Fig. 5d
Fig. 5e
Fig. 6c
Supplementary Fig.1a
Supplementary Fig.2h
Supplementary Fig.2i
Supplementary Fig.6a
Supplementary Fig.6d
Supplementary Fig.6e
Supplementary Fig.6g
Supplementary Fig.6j
Supplementary Fig.7d
Supplementary Fig.9h

## Sheet: Figure 1l
Normalized depth per 1kb
Other chromosomes	Neo-chromosome	Other chromosomes	Neo-chromosome	Other chromosomes	Neo-chromosome	Other chromosomes	Neo-chromosome	Other chromosomes	Neo-chromosome	Other chromosomes	Neo-chromosome
ptWT10-10KO- a		ptWT10-10KO- b		ptWT10-10KO- c		ptWT10U-10KO- a		ptWT10U-10KO- b		ptWT10U-10KO- c
0.62	1.04	0.95	1.77	0.84	1.82	0.6	1.63	0.51	1.98	0.66	2.01
0.6	1.04	0.93	1.76	0.83	1.82	0.6	1.63	0.5	2.04	0.67	1.99
0.58	1.04	0.94	1.75	0.84	1.84	0.58	1.62	0.51	2.01	0.68	1.97
0.58	1.02	0.94	1.73	0.86	1.81	0.6	1.57	0.5	1.98	0.69	1.96
0.58	1.03	0.95	1.74	0.86	1.79	0.61	0.68	0.53	0.86	0.66	0.84
0.55	1.04	0.98	1.75	0.85	1.78	0.59	1.56	0.54	2.03	0.63	1.9
0.58	1.06	0.97	1.73	0.83	1.79	0.57	1.56	0.53	1.98	0.6	1.88
0.58	1.06	0.98	1.69	0.84	1.79	0.54	1.57	0.5	2	0.59	1.94
0.55	1.05	1	1.7	0.82	1.79	0.55	1.57	0.47	2	0.58	2
0.53	1.06	1	1.72	0.85	1.78	0.56	1.58	0.49	1.95	0.56	1.99
0.52	1.07	1.01	1.72	0.86	1.77	0.55	1.6	0.47	1.97	0.56	2
0.55	1.07	1.02	1.71	0.86	1.79	0.56	1.56	0.45	1.94	0.56	2.03
0.53	1.1	1	1.76	0.9	1.75	0.54	1.56	0.46	2	0.59	2.02
0.53	1.11	0.96	1.83	0.92	1.71	0.56	1.64	0.49	2.02	0.58	1.99
0.52	1.12	1	1.89	0.91	1.7	0.59	1.65	0.49	2.02	0.58	1.94
0.56	1.11	1.01	1.94	0.94	1.68	0.6	1.69	0.45	2.03	0.6	1.93
0.61	1.11	1.04	1.92	0.95	1.67	0.62	1.65	0.48	2.02	0.62	1.93
0.61	1.1	1	1.95	0.96	1.64	0.63	1.67	0.49	1.98	0.63	1.94
0.61	1.11	0.94	1.94	0.97	1.64	0.63	1.72	0.49	1.97	0.62	1.96
0.65	1.11	0.94	1.94	0.97	1.67	0.66	1.68	0.51	1.97	0.6	1.96
0.65	1.1	0.94	1.96	0.95	1.64	0.68	1.65	0.54	1.99	0.6	2
0.62	1.09	0.96	1.98	0.99	1.66	0.66	1.7	0.56	2.03	0.6	2.01
0.67	1.07	0.97	2.01	1.01	1.66	0.7	1.71	0.55	1.98	0.64	2.01
0.68	1.04	0.97	2	0.98	1.7	0.72	1.72	0.55	1.97	0.63	1.97
0.69	1.04	0.93	1.97	0.97	1.72	0.69	1.71	0.55	1.96	0.62	2.02
0.68	1	0.96	1.96	1.01	1.69	0.68	1.68	0.53	1.98	0.68	2.04
0.71	0.99	0.92	1.95	0.97	1.64	0.65	1.7	0.53	2	0.69	2.05
0.69	1.01	0.9	2	0.93	1.63	0.6	1.72	0.53	2	0.71	2.1
0.69	1.05	0.9	2.06	0.96	1.63	0.62	1.72	0.54	2.01	0.72	2.13			l
0.7	1.08	0.9	2.08	0.93	1.65	0.66	1.79	0.56	2.06	0.68	2.14
0.66	1.07	0.89	2.01	0.93	1.62	0.6	1.78	0.57	2.07	0.64	2.17
0.66	1.06	0.87	1.95	0.96	1.6	0.6	1.77	0.6	2.08	0.67	2.19
0.68	1.02	0.88	1.93	0.93	1.59	0.6	1.82	0.6	2.06	0.67	2.19
0.74	1.03	0.87	1.93	0.9	1.57	0.62	1.85	0.65	2	0.66	2.19
0.76	1.01	0.83	1.92	0.91	1.58	0.64	1.85	0.65	1.97	0.66	2.22
0.72	0.98	0.82	1.9	0.94	1.56	0.71	1.83	0.63	1.95	0.68	2.2
0.73		0.78		0.93		0.74		0.63		0.72
0.74		0.79		0.92		0.74		0.66		0.74
0.76		0.83		0.96		0.71		0.67		0.76
0.77		0.82		0.94		0.71		0.72		0.78
0.76		0.81		0.94		0.69		0.71		0.78
0.77		0.83		0.96		0.68		0.7		0.78
0.83		0.83		1.01		0.71		0.69		0.82
0.86		0.79		1.02		0.69		0.66		0.84
0.88		0.77		1.01		0.66		0.63		0.9
0.91		0.84		1.03		0.65		0.63		0.91
0.92		0.86		0.94		0.67		0.67		0.97
0.88		0.88		0.95		0.69		0.72		1.02
0.89		0.88		0.95		0.7		0.71		1.01
0.9		0.87		0.93		0.7		0.71		1
0.91		0.87		0.91		0.71		0.72		1.07
0.98		0.87		0.94		0.68		0.7		1.03
1		0.92		0.94		0.66		0.7		1.01
0.96		0.94		0.95		0.7		0.72		0.99
0.9		0.94		0.95		0.7		0.69		1.01
0.9		0.92		0.98		0.7		0.75		1
0.85		0.89		0.99		0.69		0.77		1.02
0.87		0.94		1.04		0.68		0.8		1.08
0.86		0.96		1		0.65		0.8		1.12
0.85		0.99		0.98		0.66		0.79		1.09
0.86		1.02		0.94		0.68		0.79		1.1
0.83		1.04		0.97		0.71		0.79		1.12
0.86		1.04		1.01		0.75		0.78		1.09
0.94		1.07		0.99		0.77		0.76		1.07
0.94		1.16		1		0.76		0.79		1.02
0.94		1.17		0.97		0.79		0.77		1.02
0.92		1.2		0.93		0.76		0.81		1.04
0.98		1.18		0.96		0.76		0.85		1.04
1.05		1.18		0.96		0.81		0.85		1.08
1.01		1.22		0.95		0.82		0.89		1.06
1.05		1.13		0.99		0.88		0.9		1
1.1		1.07		1		0.9		0.86		0.99
1.11		1.09		1.05		0.93		0.87		1.03
1.09		1.12		1.06		0.95		0.9		1.09
1.03		1.1		1.13		0.98		0.94		1.14
1.04		1.08		1.13		0.98		0.98		1.14
1.07		1.07		1.15		1		0.96		1.07
1.07		1.06		1.18		1		0.95		1.01
1.09		1.11		1.14		1		0.95		0.93
1.11		1.1		1.13		0.98		0.97		0.9
1.07		1.08		1.12		0.99		1.04		0.9
1.07		1.11		1.09		1.02		0.95		0.94
1.07		1.14		1.07		1.04		0.89		0.92
1.09		1.21		1.04		1.04		0.87		0.83
1.1		1.2		1.02		1.06		0.85		0.85
1.09		1.1		1.06		1.02		0.85		0.84
1.09		1.12		1.03		1.04		0.84		0.88
1.1		1.11		1.03		1.04		0.86		0.87
1.14		1.13		1.11		1.06		0.89		0.86
1.22		1.16		1.16		1.07		0.87		0.84
1.26		1.16		1.15		1.08		0.91		0.82
1.29		1.19		1.18		1.1		0.98		0.83
1.32		1.18		1.19		1.07		1.02		0.9
1.36		1.16		1.21		1.02		1		0.9
1.35		1.16		1.2		0.99		0.96		0.88
1.31		1.15		1.16		0.97		0.92		0.85
1.24		1.16		1.11		1		0.93		0.84
1.2		1.19		1.1		1		0.99		0.89
1.2		1.16		1.15		0.98		0.99		0.9
1.17		1.16		1.16		0.99		1.03		0.89
1.15		1.17		1.14		1		0.98		0.86
1.11		1.18		1.11		0.97		0.98		0.87
1.03		1.22		1.08		0.99		0.97		0.85
0.98		1.23		1.06		0.99		0.93		0.9
0.99		1.27		1.07		1		0.9		0.92
1.04		1.28		1.08		1.03		0.9		0.92
1.05		1.2		1.05		0.98		0.86		0.89
1.04		1.15		1.03		0.93		0.85		0.86
1.05		1.11		0.98		0.87		0.83		0.84
0.96		1.14		1.03		0.86		0.85		0.8
0.89		1.19		1.04		0.82		0.85		0.83
0.88		1.14		1.05		0.83		0.87		0.83
0.83		1.12		1.08		0.8		0.87		0.83
0.85		1.12		1.09		0.79		0.91		0.86
0.87		1.15		1.16		0.81		0.94		0.92
0.93		1.14		1.15		0.82		0.95		0.94
0.93		1.15		1.16		0.79		0.93		0.94
0.93		1.09		1.15		0.8		0.93		0.95
0.9		1.04		1.16		0.82		0.9		0.91
0.93		1.02		1.18		0.78		0.87		0.9
0.92		1.01		1.21		0.75		0.86		0.89
0.94		0.96		1.19		0.75		0.89		0.95
0.96		0.99		1.18		0.74		0.88		0.93
0.99		0.96		1.17		0.7		0.85		0.97
0.98		0.97		1.17		0.69		0.83		1.04
0.97		0.97		1.15		0.69		0.81		1.04
1.04		0.92		1.1		0.77		0.79		1.02
1.01		0.91		1.09		0.82		0.77		1.03
1.01		0.95		1.07		0.8		0.76		1.06
1.03		0.91		1.08		0.8		0.82		1.07
1.11		0.87		1.09		0.84		0.84		1.09
1.17		0.89		1.08		0.87		0.88		1.08
1.14		0.96		1.03		0.85		0.87		1.05
1.15		0.96		1.04		0.84		0.84		1.09
1.15		0.92		1.06		0.84		0.88		1.08
1.17		0.89		1.04		0.92		0.9		1.1
1.25		0.9		1.04		0.91		0.88		1.08
1.18		0.9		1.06		0.89		0.84		0.99
1.18		0.88		1.11		0.93		0.89		0.95
1.25		0.87		1.15		0.96		0.95		0.96
1.25		0.94		1.17		0.96		0.97		0.95
1.19		0.99		1.25		0.98		0.98		0.88
1.17		0.97		1.27		0.98		0.99		0.85
1.11		0.96		1.26		1.02		0.98		0.87
1.11		0.95		1.24		1.06		0.94		0.88
1.14		0.95		1.23		1.08		0.9		0.93
1.16		0.93		1.17		1.07		0.95		0.92
1.14		0.92		1.18		1.09		0.95		0.88
1.08		0.94		1.14		1.05		0.96		0.92
1.07		0.97		1.1		1.03		0.98		0.91
1.05		0.98		1.11		1.05		0.95		0.87
1.03		0.96		1.09		1.07		0.96		0.9
1.07		0.92		1.04		1.05		0.94		0.92
1.05		0.89		1.07		1.04		0.96		0.85
1.05		0.87		1.12		1.03		0.96		0.81
1.04		0.85		1.13		1		0.97		0.77
1		0.91		1.16		1		0.99		0.74
0.95		0.97		1.16		1.05		0.99		0.7
0.94		1.01		1.16		1.11		1		0.76
0.99		1.03		1.15		1.08		0.96		0.74
0.98		1.04		1.15		0.99		0.96		0.7
0.97		1		1.17		1.02		0.98		0.7
0.93		0.98		1.15		1.02		1		0.7
0.9		0.98		1.17		1.04		1.05		0.78
0.93		0.94		1.17		0.95		0.96		0.71
0.97		0.94		1.15		0.94		0.91		0.66
1.04		0.93		1.09		0.91		0.89		0.64
1.08		0.9		1.07		0.95		0.87		0.63
1.18		0.87		1.06		0.96		0.9		0.67
1.15		0.86		1.07		0.96		0.93		0.72
1.1		0.88		1.06		0.99		0.9		0.75
1.1		0.91		1.05		1		0.88		0.74
1.06		0.95		1.08		0.99		0.85		0.82
1.07		0.96		1.06		1		0.86		0.81
1.12		0.92		1.04		1		0.82		0.81
1.12		0.94		1.03		0.96		0.85		0.81
1.08		0.92		1.03		0.92		0.9		0.84
1.05		0.95		1.08		0.84		0.85		0.79
1.04		0.88		1.06		0.82		0.85		0.78
1.06		0.89		1.03		0.82		0.86		0.77
1.05		0.91		1.02		0.88		0.87		0.77
1.07		0.93		1.06		0.85		0.82		0.76
1.03		0.91		1.09		0.81		0.82		0.73
1		0.89		1.1		0.77		0.78		0.72
1.01		0.93		1.11		0.76		0.74		0.71
1.02		0.98		1.11		0.74		0.71		0.7
1.06		0.96		1.08		0.75		0.7		0.72
1.03		0.92		1.1		0.78		0.69		0.71
1.07		0.95		1.13		0.81		0.67		0.67
1.09		0.99		1.1		0.81		0.69		0.65
1.13		1		1.09		0.76		0.69		0.68
1.2		1.02		1.09		0.76		0.66		0.66
1.23		1		1.02		0.74		0.62		0.64
1.2		1.01		1.01		0.69		0.6		0.67
1.2		1.01		0.99		0.67		0.54		0.7
1.17		1.03		0.96		0.65		0.54		0.7
1.16		1.03		0.98		0.65		0.55		0.78
1.17		1.04		0.97		0.67		0.56		0.77
1.17		1.05		0.94		0.72		0.55		0.75
1.14		0.95		0.93		0.75		0.58		0.77
1.1		0.93		0.97		0.74		0.64		0.77
1.09		0.96		0.98		0.68		0.64		0.72
1.1		0.96		0.98		0.66		0.66		0.7
1.09		0.92		0.98		0.65		0.66		0.68
1.08		0.87		1.01		0.62		0.66		0.67
1.09		0.85		1.05		0.6		0.62		0.71
1.15		0.91		1.03		0.62		0.6		0.73
1.16		0.89		1.04		0.59		0.63		0.77
1.14		0.88		1.03		0.6		0.64		0.75
1.08		0.9		0.99		0.58		0.65		0.72
1.08		0.89		0.97		0.55		0.63		0.7
1.04		0.91		0.96		0.54		0.62		0.69
1		0.94		0.94		0.54		0.61		0.69
0.93		0.95		0.97		0.56		0.6		0.71
0.89		0.98		1.01		0.55		0.59		0.67
0.87		0.95		1.05		0.55		0.6		0.67
0.89		0.97		1.01		0.55		0.6		0.69
0.92		0.94		0.98		0.55		0.59		0.68
0.9		0.97		0.97		0.58		0.57		0.66
0.93		0.99		0.98		0.6		0.57		0.67
0.98		1		1		0.59		0.57		0.67
1.01		0.99		0.95		0.61		0.59		0.67
0.97		1.04		0.94		0.63		0.64		0.68
1.03		1		0.96		0.63		0.63		0.67
1.06		0.95		1.01		0.63		0.61		0.65
1.05		0.92		0.97		0.65		0.61		0.63
1.07		0.94		0.97		0.66		0.59		0.63
1.06		0.93		0.98		0.71		0.73		0.95
1.08		0.9		0.99		0.73		0.74		0.95
1.07		0.94		1.02		0.73		0.74		0.94
1.05		0.97		1.02		0.77		0.72		0.94
1.02		0.99		1.04		0.76		0.73		0.96
1.02		0.97		1.02		0.72		0.76		0.96
1.03		0.93		1.02		0.72		0.77		0.94
0.98		0.92		1.01		0.71		0.74		0.91
0.99		0.89		1.01		0.72		0.73		0.93
1.05		0.9		0.98		0.68		0.74		0.91
1.1		0.89		0.98		0.7		0.75		0.88
1.14		0.86		0.94		0.7		0.77		0.86
1.12		0.83		0.92		0.7		0.79		0.86
1.07		0.78		0.98		0.74		0.8		0.82
1.09		0.74		1.02		0.71		0.79		0.79
1.1		0.74		0.98		0.7		0.79		0.81
1.11		0.75		0.96		0.66		0.78		0.82
1.06		0.77		0.98		0.68		0.8		0.81
0.99		0.77		0.95		0.71		0.81		0.79
1		0.77		0.95		0.71		0.78		0.77
0.99		0.77		0.92		0.71		0.77		0.76
1.04		0.78		0.91		0.68		0.78		0.74
1.01		0.82		0.94		0.68		0.8		0.75
0.99		0.85		0.92		0.69		0.81		0.81
0.99		0.89		0.93		0.75		0.83		0.82
1.01		0.91		0.93		0.76		0.84		0.86
0.99		0.88		0.93		0.75		0.84		0.86
0.97		0.87		0.91		0.7		0.85		0.91
0.96		0.89		0.84		0.69		0.84		0.88
0.95		0.88		0.79		0.68		0.84		0.92
0.93		0.9		0.81		0.67		0.82		0.91
0.92		0.88		0.87		0.69		0.82		0.92
0.95		0.86		0.89		0.67		0.77		0.92
0.99		0.89		0.92		0.68		0.77		0.91
1		0.92		0.96		0.64		0.75		0.93
1.02		0.9		0.99		0.66		0.78		0.98
1.02		0.94		0.97		0.7		0.82		0.98
0.98		0.97		0.96		0.73		0.81		0.96
0.94		1		0.98		0.73		0.82		0.94
0.98		1.02		1		0.76		0.84		0.95
1		1.03		0.99		0.75		0.86		0.96
1.01		1.03		1		0.77		0.83		0.91
0.99		1.07		1		0.76		0.84		0.88
1.02		1.07		0.99		0.76		0.87		0.89
0.99		1.05		0.99		0.73		0.85		0.94
1.02		1.06		1.03		0.69		0.84		0.96
1.01		1.08		0.99		0.69		0.85		1.01
1.03		1.06		0.95		0.72		0.9		1.06
1.06		1.03		0.91		0.73		0.92		1.06
1.05		1.02		0.91		0.74		0.91		1.03
1.09		1.05		0.89		0.73		0.89		1.05
1.06		1.05		0.85		0.76		0.91		0.98
1.1		1.04		0.87		0.79		0.91		1
1.11		1.05		0.88		0.8		0.94		0.99
1.09		1.02		0.94		0.8		0.88		1.02
1.07		1.01		0.96		0.79		0.86		1.02
1.11		0.96		1.02		0.79		0.89		0.97
1.09		0.94		0.98		0.78		0.92		0.99
1.07		0.94		0.99		0.82		0.94		1.03
1.09		0.93		0.96		0.84		0.94		0.98
1.07		0.88		0.98		0.88		0.97		1.02
1.14		0.84		1.01		0.9		0.94		1.08
1.16		0.82		1.02		0.97		0.93		1.06
1.15		0.81		0.98		0.95		0.93		1.07
1.12		0.8		1.02		0.97		0.93		1.06
1.11		0.83		1.03		0.97		0.95		1.05
1.08		0.82		1.01		1		0.91		1.08
1.13		0.83		1.02		1.01		0.9		1.13
1.13		0.88		1.02		1.01		0.92		1.11
1.14		0.92		1.02		1.03		0.96		1.08
1.14		0.97		1.02		1.05		0.95		1.05
1.13		0.95		1.05		1.02		0.99		1
1.09		0.9		0.99		0.96		0.97		0.99
1.11		0.9		0.95		0.95		1		1.04
1.14		0.85		0.93		0.93		1.04		1.08
1.15		0.89		0.91		0.96		1.02		1.07
1.12		0.92		0.91		0.96		1.01		1.02
1.1		0.89		0.89		0.99		1		0.97
1.07		0.87		0.92		1.01		1		1
1.17		0.89		0.95		1.04		1.02		0.97
1.17		0.89		0.92		1.11		1.02		1.02
1.18		0.91		0.89		1.14		1.04		1.06
1.12		0.93		0.92		1.14		1.03		1.08
1.1		0.94		0.95		1.16		1.03		1.08
1.09		0.92		1.02		1.17		1.05		1.14
1.07		0.95		1.03		1.16		1		1.1
1.04		0.94		0.99		1.12		0.98		1.13
1.01		0.9		0.98		1.04		0.92		1.19
1.03		0.87		0.96		1.03		0.93		1.13
1.01		0.88		0.98		1.05		0.94		1.16
1.04		0.86		0.95		1.04		0.96		1.14
1.03		0.86		0.94		1		1.01		1.16
1.04		0.83		0.96		0.99		0.99		1.14
1.04		0.86		0.95		1		0.96		1.15
1.03		0.85		0.93		1.03		0.96		1.11
1		0.81		0.87		1.1		0.99		1.06
1.01		0.81		0.85		1.07		1.05		1.08
1.08		0.82		0.88		1.08		1.07		1.07
1.11		0.8		0.9		1.1		1.04		1.05
1.13		0.82		0.91		1.11		1.02		1.04
1.14		0.83		0.91		1.15		1.04		1.05
1.12		0.84		0.93		1.15		1.07		1.06
1.12		0.84		0.95		1.14		1.13		1.05
1.12		0.84		1		1.11		1.11		1.06
1.13		0.87		1.01		1.07		1.08		1.07
1.13		0.88		1.02		1.04		1.07		1.06
1.14		0.9		1.06		1.01		1.07		1.05
1.11		0.91		1.07		1.03		1.06		1.07
1.11		0.97		1.1		1.04		1.08		1.01
1.1		0.97		1.05		1.04		1.05		0.96
1.13		0.9		1.03		1		1.01		0.97
1.1		0.86		0.98		0.99		1.02		0.95
1.12		0.9		0.93		0.96		1.06		0.92
1.16		0.88		0.9		0.93		1.05		0.93
1.15		0.85		0.96		0.94		1.06		0.91
1.19		0.8		0.98		0.91		1.07		0.91
1.2		0.86		0.94		0.91		1.11		0.94
1.21		0.82		0.95		0.91		1.15		0.97
1.22		0.85		0.95		0.94		1.14		0.93
1.28		0.87		0.93		1.03		1.12		0.94
1.3		0.83		0.91		1.08		1.07		0.89
1.29		0.88		0.92		1.1		1.04		0.9
1.24		0.89		0.92		1.05		1.02		0.95
1.21		0.86		0.92		1.05		1.07		0.94
1.19		0.87		0.94		1.03		1.07		0.9
1.17		0.85		0.96		1.07		1.07		0.94
1.12		0.89		0.97		1.05		1.08		1.05
1.1		0.94		0.99		0.97		1.09		1.15
1.1		0.91		1.02		0.99		1.13		1.15
1.06		0.87		0.97		1.01		1.19		1.1
1.03		0.93		0.98		1.04		1.2		1.06
1.04		0.93		0.98		1.08		1.17		1.1
1.07		0.91		0.97		1.07		1.17		1.16
1.04		0.92		0.96		1.06		1.14		1.25
1.02		0.94		0.96		1.05		1.17		1.25
1.05		0.99		0.95		1.05		1.16		1.26
1.1		0.97		0.92		1.09		1.15		1.27
1.05		0.98		0.89		1.1		1.13		1.27
1.07		0.94		0.91		1.1		1.14		1.27
1.04		0.93		0.93		1.13		1.14		1.27
1.07		0.89		0.97		1.13		1.07		1.23
1.08		0.94		0.96		1.16		1.04		1.2
1.03		1		0.93		1.17		1.02		1.15
1		1.06		0.93		1.15		1.08		1.16
1.06		1.05		0.94		1.13		1.07		1.11
1.08		1.04		0.9		1.07		1.06		1.07
1.09		1.04		0.9		1.1		1.08		1.01
1.14		1.06		0.91		1.09		1.08		1.01
1.1		1.05		0.92		1.09		1.12		0.99
1.12		1.03		0.95		1.06		1.08		1.01
1.11		1.03		0.9		1.05		1.02		1.02
1.06		1.02		0.92		1.03		1.01		0.98
1.05		1.03		0.9		1		1.06		0.98
1.05		0.99		0.95		0.95		1.08		1.01
1.04		0.98		0.98		0.96		1.13		1
1.02		0.94		1		0.95		1.18		0.98
1.01		0.9		1		0.93		1.18		0.96
1.02		0.89		0.99		0.95		1.14		0.88
0.99		0.84		0.98		0.92		1.12		0.9
0.95		0.82		1.03		0.96		1.16		0.9
0.93		0.83		1.04		1		1.21		0.89
0.91		0.8		1.06		0.96		1.16		0.87
0.88		0.83		1.05		0.96		1.19		0.92
0.87		0.81		1.05		0.97		1.18		0.97
0.85		0.85		1.03		0.97		1.17		0.98
0.85		0.82		0.99		0.95		1.16		0.95
0.85		0.78		0.98		0.96		1.12		0.95
0.86		0.77		0.94		0.94		1.12		0.98
0.8		0.77		0.96		0.94		1.09		0.96
0.81		0.74		0.98		0.93		1.08		0.99
0.8		0.74		0.99		0.92		1.07		0.96
0.74		0.71		0.97		0.93		1.05		0.91
0.8		0.78		0.98		0.97		1		0.89
0.82		0.85		0.95		0.97		1.02		0.96
0.83		0.84		0.93		1		1		0.96
0.79		0.82		0.94		1.03		0.98		0.94
0.8		0.87		0.89		0.98		0.96		0.94
0.83		0.86		0.91		0.94		0.95		0.94
0.86		0.83		0.91		0.97		0.94		0.95
0.89		0.85		0.92		0.94		0.93		1
0.88		0.86		0.9		0.95		0.95		1
0.83		0.88		0.91		0.91		0.9		1.04
0.81		0.9		0.88		0.91		0.89		1.06
0.79		0.89		0.86		0.92		0.95		1.06
0.77		0.9		0.87		0.93		0.89		1.02
0.84		0.89		0.86		0.93		0.89		1.02
0.83		0.87		0.84		1		0.91		1.01
0.83		0.9		0.84		0.99		0.89		0.98
0.83		0.9		0.83		0.97		0.91		0.92
0.85		0.9		0.83		0.97		0.87		0.94
0.86		0.86		0.83		0.98		0.88		0.93
0.96		0.81		0.86		0.93		0.93		0.98
0.97		0.78		0.87		0.91		0.95		1.07
0.94		0.79		0.82		0.91		0.96		1.06
0.94		0.84		0.85		0.96		0.92		1
0.88		0.85		0.82		1.02		0.93		1.02
0.91		0.87		0.79		1.03		0.93		1.04
0.96		1.09		0.9		1.03		0.94		1.06
0.93		1.08		0.92		1.03		0.93		1.06
0.93		1.08		0.9		1.05		0.99		1.07
0.94		1.08		0.88		1.03		0.93		1.04
0.96		1.05		0.86		1.05		0.93		1.05
0.91		1.02		0.87		1.07		0.97		1.11
0.82		0.91		0.83		1.08		0.95		1.15
0.76		0.76		0.75		1.11		0.94		1.2
0.73		0.77		0.74		1.09		0.96		1.25
0.7		0.76		0.7		1.08		0.96		1.25
0.71		0.75		0.7		1.08		0.98		1.27
0.75		0.75		0.72		1.05		1		1.26
0.8		0.84		0.77		1.05		1.01		1.19
1.04		1.11		1.05		1.06		0.99		1.22
1.11		1.15		1.15		1.07		0.98		1.23
1.19		1.18		1.2		1.06		0.96		1.21
1.21		1.24		1.25		1.05		0.99		1.19
1.19		1.14		1.23		1.03		1.04		1.19
1.13		1.1		1.22		1.07		1.04		1.21
1.21		1.06		1.16		1.08		1.04		1.21
1.02		0.83		0.89		1.06		1.07		1.22
0.93		0.76		0.81		1.06		1.07		1.25
0.93		0.79		0.83		1.09		1.07		1.25
0.95		0.77		0.83		1.1		1.07		1.22
0.92		0.79		0.82		1.08		1.09		1.19
0.91		0.75		0.86		1.12		1.1		1.2
0.92		0.79		0.85		1.12		1.08		1.17
0.9		0.87		0.88		1.1		1.11		1.15
0.91		0.94		0.9		1.13		1.13		1.16
0.96		0.97		0.87		1.14		1.06		1.13
0.99		0.99		0.87		1.16		1.06		1.12
0.96		0.98		0.89		1.15		1.06		1.11
0.91		0.95		0.93		1.12		1.03		1.13
0.87		0.91		0.93		1.08		1		1.14
0.82		0.89		0.93		1.11		0.99		1.16
0.88		0.93		0.92		1.19		0.98		1.13
0.89		0.94		0.9		1.18		1		1.13
0.88		0.89		0.9		1.2		1.02		1.08
0.86		0.88		0.89		1.24		1.03		1.08
0.91		0.86		0.84		1.26		1.05		1.03
0.92		0.85		0.81		1.31		1.05		1.02
0.92		0.83		0.84		1.32		1.09		1.07
0.92		0.85		0.89		1.28		1.12		1.15
0.92		0.87		0.92		1.27		1.1		1.13
0.95		0.86		0.9		1.25		1.07		1.1
0.92		0.9		0.88		1.26		1.07		1.09
0.96		0.93		0.91		1.25		1.07		1.08
1.03		0.94		0.91		1.2		1.05		1.05
1.03		0.9		0.87		1.2		1.07		1.1
1.04		0.85		0.9		1.16		1.13		1.11
1.09		0.88		0.92		1.14		1.11		1.09
1.05		0.86		0.93		1.09		1.07		1.06
1.07		0.84		0.91		1.09		1.09		1.05
1.01		0.85		0.87		1.12		1.07		1.02
0.98		0.85		0.92		1.13		1.12		1.01
0.96		0.86		0.93		1.16		1.14		0.99
0.97		0.88		0.93		1.14		1.13		0.97
1.04		0.87		0.92		1.1		1.09		0.95
0.97		0.87		0.94		1.13		1.12		1
0.98		0.86		0.96		1.19		1.15		1.01
0.97		0.82		0.95		1.17		1.21		1
0.97		0.8		0.91		1.15		1.21		0.99
0.95		0.87		0.86		1.15		1.18		0.93
0.94		0.87		0.84		1.14		1.16		0.95
0.94		0.83		0.84		1.11		1.16		0.93
0.91		0.86		0.9		1.11		1.19		0.94
0.92		0.88		0.88		1.15		1.2		0.95
0.92		0.84		0.91		1.16		1.13		0.96
0.93		0.83		0.94		1.11		1.11		0.94
0.96		0.83		0.9		1.09		1.1		0.9
1.01		0.82		0.9		1.1		1.11		0.98
1.04		0.87		0.9		1.14		1.09		1
1.06		0.9		0.91		1.16		1.1		1.01
1.06		0.87		0.93		1.18		1.1		1
1.05		0.9		0.9		1.2		1.08		1.02
1.04		0.91		0.91		1.18		1.05		1.03
0.99		0.85		0.93		1.08		1.06		1
1.02		0.76		0.93		1.08		1.04		1
1		0.74		0.9		1.1		1.06		1.01
0.99		0.72		0.88		1.13		1.06		1.04
1.01		0.71		0.86		1.18		1		1.03
1.04		0.77		0.88		1.2		0.98		1.04
1.04		0.76		0.91		1.16		0.94		1
1.04		0.75		0.89		1.12		0.93		0.99
1.05		0.74		0.89		1.11		0.92		0.98
1.06		0.74		0.93		1.09		0.96		1.03
1.01		0.74		0.97		1.1		0.99		1.03
0.98		0.7		0.94		1.1		0.98		1.05
0.98		0.72		0.92		1.09		1.01		1.1
0.98		0.75		0.91		1.08		0.94		1.12
0.98		0.82		0.96		1.07		0.89		1.12
0.96		0.81		0.99		1.08		0.85		1.14
0.94		0.77		0.98		1.08		0.85		1.12
0.97		0.79		0.97		1.14		0.87		1.13
1.01		0.83		0.95		1.17		0.87		1.12
1.03		0.76		0.91		1.19		0.86		1.12
1.04		0.74		0.88		1.24		0.86		1.11
1.02		0.77		0.86		1.27		0.87		1.14
1.01		0.77		0.86		1.25		0.88		1.19
1.04		0.77		0.88		1.22		0.86		1.22
1.05		0.77		0.9		1.19		0.88		1.2
1.03		0.76		0.87		1.16		0.91		1.13
1.05		0.71		0.85		1.17		0.89		1.09
1.1		0.71		0.82		1.19		0.9		1.07
1.11		0.74		0.83		1.18		0.93		1.05
1.11		0.73		0.87		1.18		0.96		1.06
1.08		0.76		0.9		1.22		1		1.06
1.13		0.83		0.98		1.21		1		1.03
1.18		0.93		1.05		1.21		0.98		1.04
1.18		0.95		1.01		1.15		0.94		1.03
1.22		0.95		0.97		1.13		0.96		1.09
1.16		0.99		0.96		1.15		1.01		1.14
1.13		0.97		0.94		1.17		1.02		1.13
1.12		0.95		0.94		1.13		1.01		1.12
1.07		0.95		0.94		1.1		0.98		1.07
1.06		0.97		0.94		1.07		0.98		1.02
1.02		1		0.94		1.03		0.97		1.02
1.02		1.02		0.92		0.98		0.98		0.98
1.07		0.97		0.9		1.04		0.93		1.01
1.05		1.02		0.9		1.06		0.91		1.04
1		1.02		0.84		1.04		0.93		1.1
1.01		1.01		0.81		1		0.92		1.16
1.01		1		0.84		0.98		0.96		1.14
1.03		1.01		0.93		0.97		0.98		1.11
1.04		1.06		1.01		0.98		0.98		1.1
1.05		1.09		1.03		0.94		0.98		1.13
1.01		1.08		1.05		0.95		0.99		1.14
0.98		1.06		1.03		0.96		0.97		1.12
0.93		1.09		1		0.95		0.95		1.15
0.96		1.14		0.97		0.94		0.96		1.21
1.03		1.11		0.97		0.94		1		1.19
1.14		1.1		0.97		0.93		1		1.12
1.09		1.1		1.01		0.92		0.99		1.1
1.01		1.08		1.02		0.97		0.95		1.12
0.99		1.08		1.01		0.99		0.93		1.08
1.04		1.06		0.96		1		0.94		1.06
1.06		1.04		0.93		1.03		0.92		1.1
1.07		1.03		0.9		1.03		0.96		1.09
1.11		1.04		0.97		1.04		0.95		1.1
1.13		1.07		0.96		1.02		0.93		1.12
1.14		1.06		0.88		0.98		0.93		1.12
1.12		1.07		0.91		0.98		0.96		1.07
1.1		1.07		0.9		0.97		0.98		1.05
1.13		1.08		0.93		0.98		0.9		1.06
1.11		1.1		0.9		1		0.84		1.07
1.06		1.1		0.89		0.99		0.85		1.05
1.06		1.13		0.85		0.96		0.87		1.04
1.07		1.13		0.85		0.92		0.87		0.98
1.04		1.11		0.84		0.94		0.86		0.93
1.12		1.08		0.81		0.93		0.87		0.89
1.13		1.07		0.81		0.93		0.87		0.94
1.11		1.04		0.82		0.9		0.9		0.97
1.09		1.03		0.8		0.91		0.93		0.96
1.08		1.02		0.79		0.94		0.96		0.99
1.04		0.98		0.81		0.91		0.96		0.99
1.02		1.02		0.81		0.93		0.9		0.98
1.01		1.06		0.81		0.93		0.85		0.99
1.03		1.04		0.83		0.91		0.85		0.96
1.02		1.01		0.85		0.87		0.87		1
1.05		0.98		0.89		0.87		0.85		1
1.08		0.96		0.91		0.87		0.88		1.03
1.08		0.95		0.93		0.88		0.88		1.04
1.06		0.93		0.94		0.91		0.87		1.08
1.07		0.93		0.93		0.92		0.86		1.08
1.01		0.91		0.88		0.9		0.89		1.1
1.01		0.9		0.94		0.92		0.88		1.12
1.03		0.93		0.92		0.92		0.89		1.12
0.99		0.96		0.89		0.9		0.94		1.15
0.96		0.9		0.94		0.91		0.96		1.16
0.95		0.87		0.93		0.92		0.97		1.12
0.96		0.86		0.92		0.91		0.97		1.09
0.96		0.9		0.89		0.92		0.99		1.15
0.98		0.89		0.93		0.89		0.97		1.17
1		0.9		0.91		0.89		0.96		1.14
1.01		0.97		0.85		0.89		0.9		1.1
1.02		0.97		0.81		0.9		0.85		1.05
1.1		0.98		0.85		0.91		0.88		1.03
1.15		0.97		0.83		0.96		0.93		1.05
1.17		0.95		0.82		0.94		0.97		1.1
1.22		0.97		0.82		0.93		1.02		1.12
1.24		1		0.82		0.9		0.97		1.09
1.43		1.28		1		0.89		0.97		1.08
1.76		1.85		1.23		0.9		0.97		1.15
1.75		1.86		1.26		0.9		0.95		1.15
1.76		1.76		1.28		0.93		0.97		1.1
1.75		1.84		1.31		0.95		0.96		1.08
1.69		1.96		1.33		0.92		0.95		1.13
1.38		1.51		1		0.9		0.88		1.12
1.19		1.05		0.73		0.87		0.85		1.12
1.19		1.03		0.74		0.86		0.81		1.12
1.17		1.02		0.73		0.91		0.84		1.12
1.19		0.99		0.78		0.93		0.82		1.08
1.22		0.98		0.85		0.92		0.84		1.09
1.25		0.99		0.89		0.89		0.86		1.09
1.24		1.02		0.89		0.9		0.9		1.08
1.25		0.96		0.88		0.93		0.88		1.09
1.22		0.89		0.86		0.94		0.85		1.08
1.21		0.89		0.89		0.94		0.9		1.09
1.22		0.9		0.91		0.95		0.92		1.09
1.18		0.92		0.92		0.94		0.91		1.15
1.17		0.9		0.96		0.93		0.95		1.16
1.19		0.91		0.99		0.95		0.99		1.12
1.25		0.93		0.98		0.98		0.99		1.09
1.22		0.94		1		1		0.99		1.06
1.23		0.89		1.02		1.02		0.99		1.08
1.23		0.87		0.98		1.02		0.99		1.06
1.26		0.88		0.97		1.03		1.03		1.07
1.3		0.88		0.99		1.01		1.04		1.03
1.32		0.91		0.98		1		1.08		0.96
1.31		0.92		1		1.05		1.14		1.03
1.27		0.91		1		1.03		1.13		1.11
1.27		0.94		0.97		0.98		1.15		1.12
1.31		0.97		0.92		0.98		1.12		1.16
1.34		0.97		0.92		0.98		1.13		1.25
1.37		1		0.92		0.95		1.08		1.22
1.36		1		0.94		0.95		1.09		1.16
1.29		1.02		1		1.01		1.12		1.12
1.28		1		1.02		1.03		1.13		1.13
1.24		0.96		0.99		1.04		1.17		1.18
1.17		0.92		1.03		1.03		1.18		1.17
1.23		0.92		1.06		1.03		1.18		1.19
1.23		0.88		1.09		1		1.18		1.18
1.15		0.87		1.09		1.01		1.16		1.14
1.14		0.87		0.99		1.05		1.1		1.18
1.11		0.85		1.02		1.07		1.1		1.17
1.09		0.84		1.03		1.13		1.1		1.15
1.07		0.85		0.98		1.16		1.08		1.08
1.08		0.87		0.95		1.18		1.1		1.02
1.11		0.9		0.85		1.2		1.13		1.05
1.1		0.9		0.8		1.2		1.15		1.05
1.1		0.91		0.79		1.19		1.17		1.04
1.08		0.89		0.8		1.15		1.14		1.04
1.13		0.87		0.82		1.11		1.14		1.04
1.22		0.88		0.85		1.1		1.12		1.03
1.21		0.86		0.92		1.09		1.05		1.05
1.18		0.88		0.94		1.12		1.03		0.98
1.26		0.87		0.97		1.06		1.07		1
1.2		0.88		0.96		1.07		1.1		1.04
1.2		0.92		0.94		1.12		1.12		1.01
1.22		0.87		0.87		1.08		1.11		1.05
1.16		0.89		0.9		1.13		1.07		1.04
1.17		0.92		0.9		1.13		1.06		1.02
1.14		0.93		0.91		1.13		1.04		1
1.13		0.97		0.91		1.17		1.05		1
1.18		0.97		0.89		1.18		1.03		1.03
1.2		0.9		0.89		1.14		1.05		1.01
1.19		0.91		0.92		1.16		1.05		1
1.14		0.92		0.89		1.11		1.01		0.98
1.12		0.93		0.86		1.12		1		1
1.13		0.97		0.9		1.21		1.02		0.97
1.09		0.97		0.93		1.2		1.03		0.97
1.12		0.98		0.89		1.19		1.1		0.97
1.13		0.97		0.85		1.21		1.08		0.96
1.14		0.99		0.84		1.25		1.11		1.01
1.09		1.04		0.86		1.31		1.14		1.07
1.1		1.03		0.92		1.36		1.07		1.09
1.12		1.05		0.9		1.32		1.11		1.11
1.12		1.03		0.89		1.25		1.14		1.09
1.15		1.03		0.87		1.25		1.12		1.07
1.18		0.97		0.88		1.24		1.16		1.04
1.23		0.97		0.86		1.2		1.2		0.98
1.25		0.96		0.88		1.18		1.18		1.01
1.28		0.93		0.88		1.16		1.13		1.05
1.27		0.91		0.9		1.08		1.09		1.06
1.25		0.93		0.89		1.06		1.1		1.07
1.24		0.95		0.88		1		1.06		0.96
1.17		0.95		0.9		0.92		0.94		0.87
1.18		0.96		0.87		0.93		0.95		0.88
1.17		0.96		0.89		0.93		0.95		0.87
1.22		0.97		0.91		0.92		0.93		0.85
1.22		0.93		0.96		0.98		1.01		0.88
1.25		0.93		1		1.04		1.06		0.9
1.21		0.93		0.97		1.05		1.1		0.89
1.2		0.95		0.94		1.09		1.13		0.89
1.25		0.89		0.95		1.09		1.17		0.9
1.27		0.92		0.94		1.04		1.2		0.96
1.28		0.92		0.94		1.05		1.17		0.98
1.29		0.92		0.97		1.09		1.22		1.03
1.25		0.92		0.97		1.11		1.23		1.03
1.26		0.91		0.97		1.08		1.22		1.05
1.31		0.95		0.96		1.03		1.19		1.06
1.35		0.94		0.95		0.97		1.15		1.07
1.32		0.97		0.93		0.95		1.11		1.06
1.27		1.02		0.9		0.97		1.1		1.03
1.24		1.02		0.88		1.01		1.01		1.03
1.24		1.01		0.88		1		0.98		1.05
1.24		0.97		0.93		0.99		0.97		1.01
1.29		0.97		0.92		1.03		0.93		0.97
1.27		0.98		0.91		1.02		0.93		0.93
1.26		0.95		0.95		0.97		1		0.91
1.29		0.92		0.94		0.95		1		0.95
1.3		0.94		0.94		0.95		1.01		1
1.29		1		0.97		1		0.99		1.08
1.23		1.01		0.98		1.04		1		1.1
1.19		1		1.03		1.02		1		1.07
1.15		1.01		1.01		1.01		0.97		1.06
1.1		1.09		1.02		1		0.97		1.07
1.08		1.06		1		1.03		0.97		1.05
1.06		1.11		1.01		1.02		0.99		1.02
1.01		1.08		1.02		1.03		1		0.96
1.05		1.04		1		1.01		0.98		0.98
1.1		1.08		0.95		1.02		0.98		0.98
1.11		1.11		0.92		1.05		0.95		0.99
1.1		1.14		0.9		1.02		0.96		0.98
1.05		1.14		0.88		1.03		0.93		1
1.01		1.14		0.87		1.02		0.94		1.03
0.97		1.15		0.87		0.98		0.94		1.06
0.96		1.16		0.88		0.94		0.95		1.08
1.03		1.15		0.88		0.97		0.96		1.02
1		1.09		0.86		0.98		0.96		0.97
1		1.07		0.88		0.94		0.96		0.97
0.96		1.08		0.9		0.94		0.96		1.03
0.87		1.1		0.91		0.96		0.92		1.05
0.9		1.09		0.91		0.95		0.9		1.03
0.9		1.08		0.92		0.93		0.92		1.03
0.94		1.03		0.96		0.92		0.95		1.02
0.95		1.04		1		0.93		0.91		1.06
0.98		1.04		0.98		0.98		0.91		1.12
0.98		1.03		0.98		0.99		0.91		1.13
0.93		1		0.97		1.02		0.93		1.12
0.99		1		1.01		1.01		0.88		1.16
1		1		1.06		0.97		0.93		1.15
0.97		0.99		1.09		0.95		0.95		1.19
0.96		0.98		1.08		0.98		0.93		1.17
0.99		0.97		1.07		1		0.95		1.17
0.96		0.99		1.1		1		0.98		1.15
1.02		0.98		1.09		1.01		0.98		1.15
1.04		1.02		1.11		0.96		1.01		1.14
1.01		1.01		1.1		0.93		1.05		1.08
1.02		1.02		1.07		0.88		1.1		1.03
0.98		1.06		1.01		0.89		1.12		1.05
1		1.03		1.02		0.92		1.11		1.12
0.98		0.98		1.01		0.96		1.15		1.13
0.95		1		1		0.96		1.23		1.09
0.95		0.96		1.02		0.97		1.24		1.05
0.92		0.98		1.01		1		1.27		1.08
0.92		0.96		1.05		0.99		1.31		1.09
0.93		0.98		1.03		1.01		1.28		1.11
0.89		0.99		1.01		1.01		1.26		1.13
0.89		0.97		1.02		1.04		1.23		1.13
0.89		0.96		1.08		1.06		1.19		1.15
0.86		0.99		1.1		1.01		1.24		1.14
0.88		1.04		1.12		0.99		1.28		1.11
0.91		1.1		1.09		1.04		1.28		1.12
0.93		1.05		1.06		1.04		1.24		1.14
0.95		1		1.05		1.05		1.26		1.08
0.93		0.88		1.07		1.04		1.24		1.1
0.94		0.85		1.1		1.06		1.21		1.13
0.98		0.89		1.05		1.02		1.13		1.17
0.87		0.79		1		1.01		1.12		1.16
0.87		0.81		1.01		1		1.11		1.11
0.9		0.82		1.01		1.03		1.13		1.09
0.93		0.83		1.04		1.06		1.12		1.09
0.94		0.86		1.03		1.06		1.1		1.13
0.99		0.85		1.06		1.1		1.06		1.08
0.99		0.88		1.07		1.12		1.08		1.08
0.96		0.89		1.08		1.11		1.04		1.09
0.97		0.89		1.04		1.15		1		1.04
0.96		0.86		0.99		1.12		1.02		1.01
1		0.89		0.95		1.14		1.14		1.04
1		0.92		0.89		1.11		1.17		1.07
1		0.95		0.89		1.04		1.18		1.05
0.99		0.99		0.92		0.98		1.16		1.06
0.99		0.98		0.96		1.04		1.11		1.06
0.97		0.97		0.98		1.1		1.14		1.03
0.96		1.03		0.98		1.16		1.13		1.04
1.02		1.09		1.02		1.17		1.13		1.04
1.06		1.07		1.02		1.13		1.13		1.02
1.06		1.07		1.05		1.09		1.1		1.01
1.11		1.08		1.03		1.08		1.09		1.02
1.13		1.01		1.01		1.04		1.08		0.99
1.13		1.02		1		1.07		1.12		0.98
1.16		1.06		0.97		1.06		1.12		0.98
1.13		1.07		0.89		1.04		1.16		0.98
1.11		1.1		0.88		1.05		1.19		0.99
1.08		1.09		0.88		1.05		1.23		1
1.06		1.15		0.9		1.08		1.22		0.99
0.99		1.16		0.92		1.09		1.16		1.03
0.99		1.15		0.89		1.13		1.13		1.01
0.97		1.12		0.9		1.17		1.11		1.07
0.99		1.16		0.86		1.16		1.1		1.06
1.01		1.17		0.8		1.16		1.08		1.03
1		1.2		0.81		1.23		1.1		0.99
1.02		1.16		0.83		1.19		1.06		0.97
0.95		1.1		0.83		1.17		1.07		0.96
0.9		1.01		0.86		1.16		1.02		0.99
0.9		0.99		0.88		1.17		1		1.02
0.88		0.97		0.88		1.2		1.02		1.04
0.87		1.04		0.89		1.19		1.01		1.07
0.89		1.06		0.9		1.12		1.02		1.09
0.89		1.03		0.9		1.13		1.02		1.03
0.86		1.05		0.88		1.07		1.01		1.05
0.82		1.06		0.91		1.04		1.02		1.04
0.82		1.04		0.95		1.05		0.99		0.98
0.88		1.03		0.97		1.11		1		0.99
0.91		1.05		1		1.15		0.97		0.95
0.96		1.01		0.97		1.1		0.92		0.96
0.99		1.01		0.99		1.09		0.89		0.95
1.01		0.98		1.01		1.08		0.89		1
1.01		1.01		1		1.04		0.89		1.02
1.03		1		0.98		1		0.9		1
1.03		1		1		1.02		0.92		1
1.06		0.99		1.05		1.05		0.94		1.02
1.01		0.97		1.06		1.06		0.94		1.01
1.02		1		1.08		1.07		0.97		1.02
1.01		1.03		1.12		1.07		1		1.07
1.02		1.06		1.09		1.09		1.02		1.02
1.06		1.06		1.1		1.04		1		1.02
1.05		1.08		1.07		1.06		0.96		1.04
1.03		1.06		1.13		1.08		0.91		1.07
1.06		1.03		1.07		1.1		0.98		1.05
1.05		1.02		1.08		1.08		0.99		1.03
0.95		1.07		1.11		1.05		1		1.05
0.92		1.1		1.1		1.07		1.05		1.02
0.94		1.12		1.11		1.07		1.03		1
1		1.15		1.08		1.09		1.02		1
1.01		1.08		1.1		1.13		1.02		0.99
0.95		1.03		1.11		1.18		0.96		1.02
0.94		1.01		1.11		1.26		0.94		1.1
0.99		0.99		1.12		1.26		0.9		1.11
0.96		0.98		1.09		1.2		0.93		1.11
0.92		0.98		1.09		1.15		0.9		1.12
0.91		0.96		1.09		1.12		0.92		1.14
0.92		1		1.14		1.1		0.95		1.13
0.87		1.05		1.12		1.09		0.95		1.09
0.88		1		1.17		1.11		0.94		1.03
0.93		0.98		1.13		1.14		0.95		0.93
0.91		0.94		1.09		1.15		0.91		0.92
0.93		0.96		1.08		1.1		0.91		0.95
0.95		0.94		1.08		1.06		0.9		0.87
0.93		0.94		1.03		1.04		0.86		0.82
0.93		0.96		0.98		1.1		0.89		0.77
0.9		0.96		0.97		1.12		0.92		0.78
0.89		0.9		1.01		1.14		0.91		0.81
0.96		0.85		1.05		1.15		0.83		0.82
1.04		0.85		1.05		1.19		0.79		0.85
1.02		0.91		1.07		1.17		0.82		0.88
1.04		0.89		1.03		1.15		0.85		0.9
1.03		0.89		1.01		1.12		0.86		0.95
1.06		0.87		0.98		1.14		0.86		1
1.11		0.87		0.94		1.16		0.81		1.06
1.06		0.86		0.94		1.21		0.84		1.05
1.09		0.84		0.87		1.19		0.87		1.04
1.07		0.84		0.86		1.16		0.88		1.01
1.05		0.79		0.88		1.16		0.91		1.01
1.08		0.78		0.91		1.16		0.91		1.03
1.08		0.83		0.9		1.1		0.9		1.07
1.08		0.87		0.95		1.08		0.93		1.09
1.01		0.9		0.98		1.08		0.93		1.01
1.02		0.89		0.95		1.06		0.92		0.98
1.01		0.88		0.98		1.04		0.88		1
1.01		0.89		0.96		1.05		0.88		0.98
1.02		0.87		0.95		1.11		0.88		0.94
1.07		0.84		0.96		1.17		0.88		1
1.08		0.85		0.92		1.15		0.87		1.05
1.08		0.85		0.86		1.12		0.84		1.07
1.14		0.81		0.85		1.16		0.84		1.06
1.14		0.79		0.91		1.16		0.86		1.08
1.17		0.77		0.94		1.16		0.86		1.06
1.15		0.8		0.92		1.19		0.85		1.05
1.08		0.83		0.92		1.17		0.86		1.04
1.05		0.89		0.95		1.08		0.89		1.05
1.07		0.89		0.89		1.02		0.96		1.05
1.12		0.91		0.89		1.02		0.97		1.07
1.06		0.94		0.91		1.03		0.95		1.07
1.06		0.95		0.89		1.01		0.96		1.11
1.09		0.96		0.9		1.01		0.9		1.06
1.12		0.99		0.93		1.01		0.87		1
1.13		0.97		0.94		1.06		0.88		1.01
1.15		0.98		0.98		1.06		0.88		1.02
1.22		1		0.97		1.05		0.88		1.01
1.29		0.99		0.95		1.12		0.93		1
1.27		0.92		0.94		1.14		0.9		1.03
1.31		0.94		0.97		1.12		0.88		1.07
1.28		0.97		1		1.14		0.91		1.07
1.31		1.02		1		1.09		0.93		1.1
1.32		1.01		1.01		1.02		0.96		1.07
1.35		0.99		1		1.05		0.94		1.1
1.29		0.97		0.99		1.08		0.96		1.09
1.23		0.91		1.01		1.1		0.98		1.11
1.2		0.92		1.03		1.12		0.98		1.11
1.18		0.93		1.04		1.2		1.02		1.13
1.18		0.97		1.03		1.17		1.05		1.17
1.17		0.99		1.04		1.09		1.07		1.2
1.14		0.96		1.08		1.11		1.07		1.18
1.14		0.94		1.05		1.09		1.1		1.22
1.14		0.99		1.03		1.06		1.13		1.17
1.1		1.01		1.06		1.09		1.09		1.13
1.12		1.02		1.05		1.13		1.06		1.12
1.11		0.96		1.08		1.11		1.06		1.11
1.06		0.94		1.04		1.11		1.08		1.08
1.04		1.02		1.08		1.13		1.1		1.07
1.02		1.02		1.13		1.14		1.09		1.05
0.96		1		1.14		1.13		1.09		1.03
0.95		1.01		1.11		1.11		1.13		1.01
0.98		1.07		1.11		1.12		1.17		0.98
0.97		1.1		1.13		1.09		1.17		0.98
0.9		1.07		1.07		1.07		1.14		0.97
0.89		1.07		1.05		1.05		1.14		1.01
0.91		1.07		1.04		1.03		1.22		0.99
0.92		1.05		1.02		1.04		1.2		0.99
0.95		1.05		1		1.03		1.22		0.97
1		1.03		1.01		1		1.24		0.94
0.99		1.01		1		1.03		1.28		0.98
0.94		1.03		1.01		0.98		1.34		1.03
0.96		1.1		1.04		1.01		1.3		1
0.98		1.2		1		1		1.29		0.99
0.99		1.14		0.98		0.99		1.21		0.98
0.91		1.17		0.99		1.01		1.2		0.98
0.9		1.19		1		1.08		1.18		1
0.92		1.19		1.03		1.09		1.16		1.01
0.89		1.2		1.02		1.06		1.17		0.97
0.87		1.17		1.07		1.1		1.19		0.98
0.87		1.16		1.11		1.08		1.18		1
0.87		1.17		1.12		1.07		1.17		0.97
0.84		1.14		1.17		1.12		1.14		0.95
0.86		1.13		1.18		1.11		1.13		0.99
0.9		1.11		1.13		1.15		1.08		0.99
0.83		1.12		1.12		1.12		1		0.99
0.86		1.17		1.13		1.06		0.97		1.01
0.89		1.14		1.18		1.05		0.97		1.06
0.89		1.13		1.19		1		1		1.11
0.88		1.17		1.22		0.99		1.04		1.18
0.9		1.19		1.23		1		1.04		1.19
0.89		1.16		1.18		0.95		1.01		1.15
0.91		1.13		1.18		0.94		1.01		1.11
0.94		1.13		1.14		0.93		1.02		1.12
0.96		1.17		1.16		0.94		1.08		1.2
0.98		1.15		1.16		0.94		1.1		1.12
1.05		1.11		1.16		0.95		1.1		1.04
1.05		1.11		1.15		0.97		1.11		0.96
1.04		1.16		1.19		1.02		1.07		0.88
1.05		1.11		1.2		1.05		1.1		0.84
1.14		1.05		1.27		1		1.1		0.91
1.21		1.07		1.26		1.01		1.06		0.98
1.16		1.04		1.23		1		1.04		0.98
1.12		1.08		1.24		0.98		1.03		1
1.17		1.08		1.23		0.97		1.02		1
1.2		1.08		1.22		1.03		1.06		1.02
1.2		1.04		1.22		1.05		1.13		1.01
1.22		1.02		1.21		1.01		1.16		0.99
1.22		1.02		1.18		0.95		1.13		0.95
1.19		0.99		1.2		0.95		1.14		0.95
1.18		0.94		1.15		0.9		1.12		0.89
1.15		0.93		1.17		0.9		1.14		0.84
1.15		0.94		1.23		0.91		1.14		0.89
1.12		0.93		1.19		0.9		1.13		0.82
1.1		0.92		1.18		0.86		1.13		0.84
1.1		0.95		1.19		0.84		1.1		0.84
1.12		0.95		1.14		0.84		1.1		0.82
1.09		0.98		1.08		0.86		1.14		0.85
1.09		0.95		1.03		0.86		1.09		0.89
1.1		0.94		1.03		0.8		1.04		0.94
1.08		0.95		0.99		0.79		1.04		0.95
1.04		0.96		1		0.76		1.06		0.96
1.01		0.93		0.97		0.75		1.07		0.89
0.98		0.87		1.02		0.75		1.08		0.88
1.03		0.88		1.03		0.8		1.12		0.85
1.06		0.88		1.03		0.84		1.15		0.82
0.99		0.88		1		0.85		1.14		0.78
1		0.93		1.02		0.8		1.16		0.77
0.99		0.94		0.98		0.84		1.18		0.78
0.9		0.94		0.99		0.85		1.18		0.78
0.84		0.89		0.93		0.86		1.16		0.76
0.82		0.93		0.96		0.88		1.12		0.75
0.79		0.92		0.94		0.82		1.1		0.75
0.8		0.9		0.93		0.84		1.12		0.74
0.57		0.8		0.7		0.84		1.05		0.74
0.57		0.81		0.69		0.84		0.99		0.73
0.6		0.81		0.67		0.83		1.01		0.72
0.6		0.77		0.66		0.84		1.04		0.77
0.59		0.76		0.67		0.85		1.03		0.79
0.58		0.73		0.68		0.87		1		0.73
0.59		0.71		0.69		0.87		0.95		0.71
0.63		0.73		0.72		0.83		0.96		0.69
0.6		0.72		0.72		0.82		0.96		0.75
0.6		0.74		0.69		0.81		0.94		0.77
0.59		0.78		0.69		0.8		0.92		0.77
0.58		0.74		0.67		0.8		0.91		0.81
0.59		0.71		0.67		0.75		0.87		0.79
0.61		0.71		0.7		0.75		0.84		0.79
0.62		0.73		0.72		0.76		0.86		0.78
0.63		0.74		0.73		0.77		0.85		0.77
0.64		0.73		0.75		0.78		0.81		0.77
0.6		0.77		0.75		0.75		0.78		0.76
0.61		0.8		0.79		0.73		0.76		0.72
0.62		0.78		0.81		0.7		0.76		0.72
0.61		0.76		0.8		0.7		0.75		0.75
0.58		0.72		0.78		0.7		0.77		0.79
0.58		0.75		0.78		0.7		0.79		0.75
0.58		0.73		0.75		0.68		0.77		0.74
0.59		0.75		0.73		0.67		0.74		0.73
0.6		0.77		0.74		0.67		0.72		0.75
0.64		0.81		0.78		0.66		0.72		0.71
0.65		0.8		0.79		0.65		0.72		0.73
0.68		0.81		0.78		0.67		0.75		0.69
0.68		0.78		0.84		0.65		0.73		0.69
0.67		0.8		0.84		0.65		0.69		0.71
0.67		0.8		0.83		0.65		0.66		0.76
0.63		0.82		0.87		0.67		0.66		0.76
0.64		0.83		0.9		0.69		0.68		0.75
0.65		0.85		0.91		0.68		0.67		0.77
0.65		0.86		0.93		0.7		0.65		0.8
0.67		0.92		0.96		0.72		0.63		0.83
0.66		1		1.02		0.71		0.59		0.84
0.69		1.01		1		0.72		0.58		0.86
0.66		1.01		1		0.73		0.57		0.85
0.66		0.99		1.04		0.73		0.56		0.85
0.69		1.04		0.97		0.74		0.61		0.63
0.72		1.09		0.97		0.74		0.62		0.62
0.81		1.05		1.04		0.75		0.62		0.64
0.82		1.06		0.96		0.77		0.61		0.64
0.81		1.06		0.91		0.75		0.6		0.63
0.83		1.05		0.89		0.75		0.59		0.64
0.89		1.02		0.9		0.78		0.6		0.67
0.91		1.03		0.9		0.77		0.59		0.71
0.92		0.99		0.89		0.8		0.57		0.7
0.92		0.98		0.9		0.8		0.59		0.67
0.91		1.05		0.95		0.75		0.61		0.65
0.88		1.06		0.98		0.76		0.6		0.66
0.9		1.05		1.03		0.77		0.59		0.66
0.95		1.03		1		0.76		0.6		0.65
0.97		0.99		1.02		0.77		0.61		0.67
0.96		0.99		1.05		0.74		0.6		0.68
0.94		1.06		1.05		0.71		0.59		0.67
0.91		1.06		1.04		0.75		0.6		0.7
0.92		1.1		1.01		0.78		0.6		0.7
0.9		1.09		1.03		0.77		0.59		0.67
0.84		1.04		1.02		0.77		0.6		0.69
0.89		1.02		1.05		0.77		0.65		0.7
0.91		1.04		1.07		0.74		0.67		0.75
0.91		1.05		1.06		0.7		0.67		0.82
0.89		1.12		1.03		0.71		0.72		0.85
0.9		1.17		1.05		0.68		0.68		0.87
0.94		1.15		1.08		0.69		0.67		0.81
0.98		1.14		1.12		0.71		0.66		0.78
0.96		1.15		1.14		0.7		0.66		0.79
0.96		1.17		1.17		0.66		0.63		0.8
0.94		1.19		1.18		0.69		0.65		0.79
0.93		1.15		1.16		0.7		0.68		0.81
0.94		1.16		1.17		0.68		0.71		0.82
0.93		1.23		1.19		0.67		0.73		0.75
0.92		1.33		1.18		0.67		0.72		0.68
0.92		1.33		1.16		0.66		0.71		0.74
0.94		1.37		1.17		0.7		0.69		0.8
0.94		1.3		1.17		0.75		0.73		0.82
0.91		1.24		1.18		0.76		0.76		0.83
0.98		1.21		1.16		0.7		0.8		0.88
0.97		1.17		1.16		0.73		0.79		0.84
1.02		1.21		1.13		0.78		0.7		0.93
1.03		1.21		1.1		0.81		0.67		0.9
1.08		1.2		1.06		0.81		0.68		0.89
1.03		1.22		1.04		0.81		0.68		0.89
1.08		1.18		1.11		0.77		0.66		0.88
1.09		1.14		1.09		0.76		0.65		0.86
1.07		1.12		1.12		0.77		0.64		0.94
1.1		1.15		1.08		0.77		0.64		0.94
1.14		1.13		1.1		0.79		0.63		0.98
1.2		1.1		1.13		0.8		0.67		0.97
1.28		1.11		1.12		0.8		0.68		1.01
1.31		1.12		1.1		0.87		0.68		1.05
1.3		1.07		1.07		0.89		0.77		1
1.29		1.1		1.11		0.92		0.81		0.95
1.27		1.13		1.15		0.94		0.78		0.93
1.23		1.12		1.21		0.9		0.81		0.93
1.22		1.16		1.23		0.9		0.86		0.95
1.15		1.19		1.19		0.9		0.83		0.91
1.11		1.18		1.22		0.88		0.82		0.92
1.1		1.16		1.22		0.88		0.87		0.95
1.13		1.18		1.23		0.9		0.89		0.95
1.14		1.14		1.29		0.92		0.9		0.96
1.11		1.12		1.27		0.94		0.85		0.96
1.06		1.12		1.21		0.92		0.87		1.03
1.03		1.08		1.19		0.98		0.85		0.99
1.06		1.06		1.15		1.05		0.83		0.96
1.1		1.01		1.17		1.05		0.8		0.95
1.14		1.03		1.18		1		0.81		0.95
1.18		1		1.09		0.96		0.76		0.97
1.18		1.01		1.05		0.95		0.74		0.94
1.19		1.01		1.09		1		0.71		0.92
1.14		1.03		1.1		1.04		0.72		0.94
1.09		1.04		1.07		1.01		0.74		0.94
1.14		1.03		1.07		1.03		0.73		0.92
1.17		1.07		1.12		1.05		0.72		0.89
1.2		1.07		1.1		1		0.72		0.87
1.2		1.03		1.08		0.95		0.73		0.87
1.24		1.05		1.05		0.95		0.72		0.86
1.21		1.07		1.1		1.02		0.75		0.83
1.16		1.08		1.15		1.07		0.84		0.86
1.12		1.07		1.19		0.87		0.7		0.69
1.11		1.08		1.19		0.81		0.64		0.65
1.14		1.15		1.23		0.58		0.4		0.33
1.07		1.17		1.31		0.59		0.4		0.34
1.09		1.13		1.35		0.59		0.4		0.35
1.05		1.07		1.33		0.6		0.42		0.36
1.05		1.03		1.32		0.64		0.45		0.4
1.12		1.01		1.36		0.47		0.34		0.3
1.1		0.95		1.4		0.05		0.04		0.04
1.1		0.93		1.36		0.53		0.44		0.43
1.07		0.89		1.36		1		0.81		0.84
1.03		0.91		1.34		1.01		0.8		0.87
1.03		0.99		1.31		1		0.8		0.87
1.06		0.99		1.27		1.04		0.85		0.89
1.04		0.97		1.24		1.01		0.9		0.89
1.02		1		1.25		0.95		0.94		0.91
1.04		0.98		1.27		0.94		0.99		0.91
1.08		1.01		1.26		0.9		0.97		0.91
1.1		1		1.22		0.93		0.96		0.88
1.1		1.03		1.19		0.99		0.95		0.9
1.07		1.04		1.2		0.98		0.98		0.91
1.06		1.01		1.21		0.99		1.02		0.84
1.05		0.99		1.2		0.98		1.06		0.88
1.05		1		1.09		1.01		1.06		0.9
1.07		0.97		1.05		1.03		1.1		0.87
0.98		0.96		1.04		1.07		1.07		0.84
0.96		0.96		1.07		1.13		1.04		0.81
0.93		0.98		1.06		1.16		1.02		0.85
0.96		1.01		1.04		1.16		1.06		0.88
0.98		1		1.06		1.15		1.11		0.86
0.94		0.99		1.04		1.18		1.09		0.88
0.91		0.95		1		1.14		1.08		0.92
0.97		0.96		0.99		1.13		1.15		0.9
0.97		0.91		1.03		1.12		1.15		0.92
0.95		0.91		1.03		1.15		1.09		0.85
0.94		0.95		1.04		1.15		1.02		0.8
0.87		0.94		1.06		1.14		1.05		0.8
0.87		0.97		1.03		1.13		1.1		0.87
0.87		1.04		1.01		1.13		1.1		0.89
0.85		1.03		1		1.1		1.11		0.95
0.86		1.07		1		1.08		1.09		0.96
0.95		1.09		1.04		1.11		1.09		0.98
0.89		1		0.99		1.12		1.06		0.96
0.87		0.97		0.98		1.1		1.04		0.91
0.87		1.02		1.01		1.06		1.08		0.92
0.88		1		0.99		1.06		1.1		0.94
0.87		1.02		0.97		1.05		1.12		0.91
0.83		1.01		0.97		1.01		1.18		0.93
0.8		1.03		0.92		0.99		1.16		0.92
0.79		1.03		0.85		1.05		1.1		0.85
0.82		0.99		0.84		1.06		1.14		0.8
0.81		0.99		0.83		1.06		1.13		0.81
0.76		0.96		0.76		1.08		1.18		0.84
0.77		0.94		0.77		1.05		1.21		0.81
0.79		0.96		0.78		1.06		1.18		0.77
0.75		0.95		0.79		1.02		1.21		0.76
0.7		0.9		0.82		1		1.25		0.78
0.73		0.92		0.83		1.03		1.2		0.8
0.74		0.92		0.83		1.08		1.16		0.82
0.7		0.92		0.84		1.02		1.15		0.83
0.72		0.86		0.84		0.95		1.13		0.83
0.72		0.85		0.82		0.96		1.12		0.86
0.73		0.9		0.82		0.93		1.03		0.88
0.75		0.89		0.78		0.99		0.99		0.89
0.7		0.85		0.78		1.04		1		0.85
0.66		0.82		0.81		0.69		0.68		0.61
0.61		0.76		0.82		0.22		0.17		0.22
0.59		0.73		0.76		0.22		0.17		0.22
0.61		0.69		0.74		0.5		0.52		0.5
0.62		0.72		0.73		0.9		1.01		0.93
0.58		0.75		0.74		0.94		0.99		1
0.58		0.75		0.76		0.88		0.98		0.98
0.56		0.76		0.77		0.89		0.98		1.05
0.56		0.75		0.77		0.95		1		0.96
0.56		0.76		0.8		0.96		1		0.98
0.54		0.71		0.83		0.94		1.02		1
0.52		0.72		0.85		0.96		1.02		1.01
0.52		0.79		0.8		0.98		1.03		1.01
0.53		0.78		0.77		0.97		1.05		1.05
0.54		0.76		0.73		1		1.03		1.02
0.55		0.73		0.74		1		0.98		0.96
0.55		0.72		0.76		1.01		0.95		0.97
0.57		0.76		0.76		0.98		0.93		0.96
0.58		0.75		0.78		0.97		0.9		0.92
0.59		0.69		0.79		1		0.89		0.95
0.59		0.64		0.81		1.07		0.98		0.99
0.56		0.66		0.8		0.9		1.07		0.85
0.57		0.63		0.77		0.82		0.99		0.83
0.57		0.63		0.74		0.82		0.98		0.88
0.58		0.64		0.73		0.8		0.99		0.92
0.59		0.66		0.76		0.78		1.01		0.98
0.61		0.69		0.77		0.75		1.01		1
0.61		0.65		0.76		0.76		0.99		1.05
0.61		0.63		0.79		0.75		1.01		1.04
0.62		0.59		0.8		0.75		1.06		1.05
0.62		0.58		0.81		0.73		1.07		1.05
0.66		0.6		0.81		0.75		1.08		1.06
0.65		0.58		0.8		0.78		1.08		1.06
0.6		0.58		0.79		0.85		1.1		1.07
0.57		0.59		0.82		0.86		1.11		1.07
0.57		0.57		0.8		0.84		1.14		1.08
0.56		0.58		0.8		0.85		1.15		1.11
0.55		0.57		0.79		0.83		1.15		1.09
0.54		0.57		0.79		0.86		1.12		1.07
0.55		0.58		0.81		0.91		1.18		1.06
0.83		0.85		0.85		0.93		1.19		0.99
0.84		0.87		0.83		0.97		1.19		0.96
0.83		0.85		0.84		1		1.12		0.94
0.84		0.84		0.82		1.06		1.06		0.91
0.81		0.83		0.78		1.06		1.06		1.01
0.78		0.83		0.78		1.05		1.1		1.03
0.78		0.87		0.79		1.1		1.05		1.04
0.78		0.83		0.8		1.12		1		1.03
0.82		0.82		0.79		1.09		0.99		0.99
0.87		0.83		0.8		1.09		1.02		0.94
0.91		0.82		0.79		1.07		1.04		0.9
0.89		0.82		0.82		1.03		1.03		0.97
0.87		0.8		0.85		0.35		1.07		0.96
0.82		0.78		0.89		1.09		1.08		0.94
0.83		0.83		0.89		1.07		1.1		0.9
0.83		0.84		0.93		1.07		1.09		0.9
0.85		0.86		0.93		1.1		1.09		0.95
0.86		0.87		0.95		1.16		1.07		0.95
0.86		0.84		0.92		1.17		1		0.95
0.86		0.81		0.95		1.19		0.97		0.99
0.85		0.83		0.95		1.16		0.96		0.97
0.83		0.83		0.94		1.06		0.98		0.98
0.79		0.81		0.94		1.07		1.05		0.96
0.77		0.86		0.96		1.08		1.08		0.97
0.77		0.89		0.95		1.05		1.12		0.93
0.82		0.91		0.94		1.02		1.09		0.86
0.85		0.89		0.95		1.09		1.05		0.84
0.88		0.91		0.96		1.09		1.09		0.85
0.9		0.89		0.98		1.12		1.16		0.88
0.89		0.9		0.95		1.07		1.14		0.89
0.88		0.87		0.94		1.09		1.12		0.89
0.91		0.83		0.97		1.07		1.12		0.86
0.96		0.82		0.97		1.03		1.14		0.86
0.98		0.81		0.96		1.02		1.18		0.84
1.01		0.86		0.97		1.01		1.17		0.87
0.98		0.9		0.97		1.02		1.12		0.87
0.95		0.91		0.98		1.04		1.16		0.83
0.87		0.88		0.97		1		1.2		0.82
0.83		0.86		0.96		0.98		1.23		0.87
0.81		0.88		0.96		1.02		1.23		0.85
0.8		0.92		0.98		1.04		1.24		0.88
0.81		0.88		1		1.05		1.23		0.89
0.8		0.96		0.99		1.03		1.26		0.99
0.83		0.95		0.98		0.97		1.27		1.06
0.84		0.92		1		1		1.25		1.1
0.82		0.93		0.99		1.05		1.21		1.05
0.84		0.9		0.97		1.09		1.2		1.01
0.91		0.95		0.99		1.14		1.17		0.98
0.93		0.96		0.97		1.18		1.19		0.9
0.91		0.95		0.97		1.16		1.19		0.87
0.94		0.97		0.96		1.15		1.14		0.92
0.91		0.95		0.94		1.14		1.15		0.91
0.88		0.95		0.94		1.12		1.15		0.92
0.87		0.98		0.95		1.1		1.11		0.95
0.89		1		0.99		1.15		1.05		0.94
0.9		1		1		1.1		1.01		0.98
0.89		0.98		1.05		1.11		1		1.01
0.89		0.96		1.03		1.04		0.94		0.94
0.92		1		0.95		0.97		0.88		0.93
0.97		1.04		0.95		0.98		0.88		0.91
1.01		1.09		0.97		1.03		0.85		0.87
1.05		1.1		1.01		1.06		0.86		0.89
1.05		1.03		1		1.05		0.86		0.89
1.03		1.06		0.99		1.03		0.86		0.86
1.06		1.08		0.98		0.99		0.87		0.86
1.11		1.09		1.01		0.95		0.88		0.87
1.09		1.08		1.05		0.92		0.9		0.86
1.14		1.07		1.09		0.91		0.92		0.83
1.16		1.1		1.14		0.87		0.91		0.79
1.12		1.09		1.13		0.89		0.91		0.74
1.14		1.11		1.08		0.91		0.89		0.75
1.09		1.14		1.09		0.9		0.87		0.79
1.09		1.15		1.03		0.9		0.84		0.79
1.06		1.2		1.03		0.89		0.9		0.79
1.05		1.2		1.04		0.9		0.85		0.78
1.08		1.18		1.09		0.88		0.81		0.78
1.02		1.19		1.17		0.85		0.77		0.79
1.01		1.15		1.17		0.82		0.74		0.77
1.01		1.14		1.18		0.82		0.71		0.77
0.98		1.14		1.17		0.78		0.66		0.74
1		1.12		1.14		0.77		0.68		0.7
1.06		1.09		1.12		0.74		0.71		0.67
1.05		1.06		1.16		0.72		0.77		0.72
1.08		1.07		1.16		0.7		0.74		0.72
1.06		1.07		1.1		0.66		0.74		0.71
1.04		1.12		1.08		0.66		0.69		0.67
1.06		1.08		1.1		0.68		0.67		0.64
1.07		1.08		1.14		0.68		0.65		0.63
1.03		1.12		1.16		0.67		0.67		0.62
1		1.1		1.15		0.66		0.7		0.67
1		1.11		1.17		0.64		0.69		0.66
0.96		1.12		1.21		0.66		0.72		0.65
0.93		1.13		1.17		0.64		0.67		0.62
1.02		1.19		1.19		0.61		0.64		0.57
1.13		1.16		1.18		0.6		0.63		0.57
1.12		1.13		1.22		0.65		0.61		0.58
1.13		1.18		1.23		0.66		0.59		0.6
1.16		1.25		1.28		0.69		0.62		0.61
1.13		1.27		1.3		0.73		0.62		0.62
1.14		1.27		1.28		0.76		0.62		0.67
1.18		1.27		1.28		0.73		0.6		0.69
1.22		1.24		1.29		0.74		0.6		0.71
1.24		1.25		1.3		0.79		0.6		0.72
1.21		1.35		1.28		0.79		0.6		0.69
1.18		1.39		1.27		0.75		0.61		0.7
1.19		1.39		1.29		0.78		0.66		0.71
1.24		1.4		1.25		0.81		0.65		0.71
1.19		1.36		1.23		0.74		0.7		0.71
1.19		1.34		1.22		0.75		0.71		0.71
1.19		1.33		1.15		0.79		0.69		0.7
1.1		1.25		1.14		0.8		0.72		0.66
0.99		1.22		1.15		0.81		0.73		0.68
0.92		1.16		1.15		0.78		0.73		0.72
0.91		1.1		1.17		0.79		0.72		0.7
0.96		1.1		1.18		0.83		0.69		0.72
0.96		1.09		1.13		0.82		0.66		0.71
1.01		1.12		1.1		0.83		0.68		0.72
1.04		1.07		1.08		0.82		0.67		0.69
1.05		1.04		1.07		0.83		0.67		0.66
1.03		1.07		1.09		0.83		0.66		0.66
0.99		1.08		1.08		0.82		0.65		0.63
1		1.03		1.11		0.83		0.66		0.62
0.98		0.99		1.11		0.82		0.66		0.63
1.03		1		1.14		0.82		0.67		0.65
0.99		0.98		1.09		0.84		0.69		0.67
1.02		1.04		1.07		0.85		0.71		0.69
1.04		1.03		1.08		0.86		0.69		0.7
0.99		1.04		1.06		0.84		0.96		0.74
1.01		1.05		1.05		0.84		0.96		0.75
0.98		1.09		1.06		0.86		0.96		0.77
0.98		1.13		1.01		0.87		0.97		0.75
0.97		1.13		0.99		0.86		0.98		0.73
0.91		1.17		1		0.84		0.97		0.75
0.92		1.14		1.04		0.84		0.97		0.73
0.87		1.12		1.03		0.85		0.96		0.74
0.85		1.07		1.02		0.85		0.97		0.75
0.87		1.06		0.96		0.84		1		0.75
0.93		1		0.96		0.8		0.95		0.75
0.97		0.98		0.96		0.82		0.94		0.75
0.98		0.94		0.99		0.83		0.91		0.77
1.04		0.93		1.01		0.85		0.89		0.78
1.11		0.95		1		0.85		0.89		0.76
1.1		1		1.03		0.84		0.9		0.77
1.08		1.02		1.08		0.86		0.94		0.79
1.1		0.99		1.11		0.86		0.95		0.77
1.1		1		1.14		0.87		0.94		0.77
1.13		1.02		1.13		0.83		1		0.75
1.16		1.01		1.08		0.83		1.03		0.75
1.17		1		1.06		0.85		0.98		0.75
1.18		0.97		1.1		0.85		0.93		0.77
1.19		0.97		1.14		0.85		0.95		0.79
1.14		0.98		1.15		0.85		0.95		0.79
1.13		0.98		1.18		0.85		0.95		0.81
1.13		0.97		1.24		0.85		0.98		0.81
1.1		0.99		1.24		0.86		0.96		0.8
1.09		1.01		1.19		0.84		0.95		0.75
1.04		1.03		1.1		0.85		0.91		0.75
1.02		1		1.07		0.83		0.94		0.74
1.07		0.94		1.1		0.85		0.95		0.69
1.05		0.93		1.07		0.86		0.92		0.73
1		0.94		1.03		0.84		0.92		0.74
1.01		0.96		1.05		0.83		0.93		0.76
1		1.04		1.08		0.83		0.94		0.78
0.99		1.05		1.13		0.83		0.95		0.79
0.99		1		1.15		0.84		0.99		0.79
0.97		1.04		1.16		0.85		1		0.83
1.03		1.05		1.12		0.86		1.02		0.81
1.07		1.05		1.08		0.89		0.97		0.76
1.15		1.04		1.05		0.89		0.94		0.73
1.18		1.03		1.02		0.87		0.95		0.77
1.15		1.01		1.03		0.86		0.93		0.78
1.17		1.03		0.96		0.85		0.95		0.78
1.15		1.02		1.03		0.82		0.96		0.76
1.16		1.02		1.02		0.83		0.97		0.76
1.11		1.03		1		0.89		0.95		0.75
1.09		1.01		0.99		0.89		0.92		0.78
1.08		1.02		1.02		0.9		0.84		0.79
1.16		1.01		1		0.92		0.85		0.82
1.13		0.99		1.02		0.92		0.84		0.83
1.08		0.91		1.04		0.92		0.86		0.84
1.08		0.92		1		0.86		0.91		0.88
1.07		0.93		1.02		0.87		0.97		0.91
1.1		0.91		1		0.93		1.03		0.94
1.06		0.92		1.03		0.96		1.02		0.95
1.05		0.92		1.04		0.93		1.02		0.97
1.07		0.93		1.07		0.93		1		0.99
1.05		0.9		1.17		0.94		1.02		1.01
1.02		0.94		1.17		0.91		1.05		1.04
1.02		0.86		1.16		0.92		1.04		1.03
1.03		0.86		1.14		0.97		1.02		1.05
1.02		0.9		1.12		0.99		0.99		1.11
0.95		0.86		1.11		1.03		1.04		1.15
0.92		0.84		1.11		0.99		1.06		1.15
0.94		0.83		1.1		0.97		1.1		1.09
0.94		0.81		1.1		0.97		1.16		1.11
0.94		0.79		1.1		0.91		1.15		1.15
0.97		0.8		1.11		0.89		1.15		1.16
0.98		0.81		1.14		0.94		1.14		1.19
0.98		0.81		1.2		0.98		1.1		1.21
1		0.81		1.17		0.97		1.08		1.17
0.94		0.83		1.09		0.98		1.11		1.19
0.99		0.88		1.04		1.02		1.14		1.2
1		0.91		1.02		1.06		1.05		1.21
1.01		0.91		1.01		1.03		1.04		1.22
0.99		0.91		0.99		1.09		1.04		1.2
1		0.89		1		1.08		1.02		1.15
0.99		0.92		1.05		1.07		0.98		1.17
0.96		0.95		1.03		1.01		0.94		1.19
0.93		0.98		0.95		1		0.96		1.17
0.89		0.93		0.94		1.01		0.97		1.19
0.91		0.95		0.96		1		0.98		1.22
0.92		0.9		0.93		1		1		1.18
0.94		0.89		0.92		1.02		1.01		1.16
0.95		0.88		0.92		1.09		1.05		1.16
0.99		0.88		0.89		1.09		1.06		1.19
0.99		0.91		0.87		1.1		1.13		1.14
0.98		0.91		0.91		1.07		1.15		1.09
1.02		0.93		0.87		1.04		1.14		1.1
1.03		0.89		0.88		0.99		1.08		1.14
0.96		0.9		0.93		0.99		1.06		1.15
0.96		0.87		0.96		1.01		1.09		1.12
0.98		0.83		0.96		0.95		1.17		1.07
0.99		0.89		0.96		0.93		1.13		1.07
0.96		0.95		0.98		0.97		1.13		1.06
0.99		0.96		1		0.98		1.12		1.09
1.03		1.02		0.92		0.98		1.09		1.14
1.03		1		0.89		0.97		1.1		1.11
1.01		0.92		0.94		0.94		1.04		1.1
0.99		0.94		0.96		0.97		1.01		1.08
1.04		0.95		0.98		0.99		1.07		1.09
0.97		0.91		1.01		0.99		1.04		1.09
0.97		0.92		1		1.01		1.08		1.08
0.97		0.97		1.01		1.04		1.1		1.07
0.97		0.95		1.02		1.07		1.09		1
0.95		0.93		1.03		1.08		1.07		0.98
0.88		0.94		1		1.16		1.1		1.02
0.86		0.97		0.97		1.14		1.11		1.08
0.91		0.98		0.96		1.09		1.11		1.07
0.92		0.97		0.99		1.06		1.06		1.1
0.91		0.99		0.99		1.07		1.06		1.1
0.85		0.98		0.99		1.03		1.08		1.1
0.88		0.99		1		1.12		1.07		1.08
0.84		0.97		1.02		1.17		1.06		1.11
0.84		0.96		1.01		1.18		1.08		1.14
0.84		0.95		1		1.1		1.11		1.16
0.92		0.99		0.96		1.04		1.19		1.19
0.88		1.04		0.97		0.99		1.14		1.19
0.89		1.03		1		0.99		1.12		1.17
0.87		1.03		0.99		1.01		1.11		1.18
0.84		1.01		1.01		1.05		1.11		1.16
0.83		0.96		0.97		1.05		1.09		1.06
0.84		0.91		0.97		1.09		1.08		1.08
0.85		0.86		0.98		1.18		1.08		1.16
0.87		0.82		1		1.15		1.08		1.12
0.86		0.84		1.06		1.21		1.07		1.14
0.92		0.89		1.12		1.23		1.06		1.14
0.97		0.9		1.12		1.2		1.05		1.18
0.94		0.89		1.08		1.21		0.97		1.2
0.92		0.95		1.09		1.19		0.94		1.16
0.9		0.95		1.08		1.21		0.92		1.18
0.88		0.98		1.06		1.19		0.97		1.18
0.87		0.99		1.07		1.15		1		1.13
0.9		1.03		1.04		1.1		1.05		1.12
0.94		1.1		1.06		1.09		1.07		1.13
0.97		1.1		1.14		1.11		1.03		1.1
0.99		1.1		1.12		1.12		1		1.09
1.02		1.09		1.1		1.09		0.99		1.14
1.04		1.11		1.15		1.08		1.02		1.11
1.02		1.12		1.1		1.04		0.99		1.13
0.97		1.08		1.08		1.03		0.99		1.13
0.96		1.08		1.09		1.05		1.01		1.13
1.03		1.13		1.06		1.08		1.01		1.13
1.07		1.13		1.05		1.14		1.02		1.1
1.11		1.09		1.03		1.17		1.06		1.13
1.14		1.1		0.99		1.13		1.04		1.05
1.12		1.07		0.96		1.1		1.03		1.04
1.1		1.05		0.97		1.12		1.07		1
1.08		1.03		1.01		1.16		1.09		0.98
1.08		1.06		1.04		1.22		1.1		1.01
1.11		1.11		1.01		1.27		1.1		1.05
1.1		1.13		0.99		1.16		1.1		1.07
1.07		1.12		0.99		1.11		1.1		1.06
1.05		1.13		0.99		1.1		1.08		1.06
1.08		1.08		0.95		1.12		1.12		1.05
1.07		1.07		0.91		1.12		1.12		1.03
1.1		1.06		0.95		1.09		1.12		1
1.14		1.08		0.91		1.04		1.13		0.94
1.12		1.09		0.91		1.01		1.18		0.91
1.14		1.04		0.9		1.02		1.22		0.89
1.08		1.02		0.9		1.02		1.22		0.92
1.09		1.09		0.91		1		1.2		0.92
1.15		1.09		0.97		1.01		1.21		0.89
1.2		1.03		0.98		0.97		1.21		0.88
1.17		1		0.96		0.96		1.18		0.86
1.18		0.98		0.98		0.96		1.21		0.89
1.13		1		0.96		1.02		1.22		0.89
1.11		1		0.96		1.03		1.25		0.93
1.14		1		0.96		1.02		1.23		0.96
1.16		1		0.98		1.02		1.2		0.97
1.15		0.98		1.01		1.01		1.15		0.95
1.19		1.03		1.02		1		1.17		0.97
1.16		0.99		0.98		1.01		1.18		0.99
1.17		1.01		0.98		1		1.17		1.02
1.14		0.99		1		0.98		1.19		1
1.11		1.08		1		0.96		1.23		1
1.14		1.07		1.02		0.99		1.21		0.96
1.16		1.02		1.02		0.97		1.18		0.95
1.17		1.07		1.04		0.93		1.17		0.91
1.23		1.06		1.01		0.9		1.1		0.9
1.2		1.09		1.02		0.87		1.04		0.91
1.19		1.11		1.03		0.86		1.01		0.91
1.17		1.11		1.1		0.87		1.04		0.91
1.14		1.11		1.14		0.88		1.05		0.94
1.14		1.11		1.07		0.88		1.05		1
1.13		1.13		1.02		0.89		1.06		1
1.1		1.09		1.01		0.92		1.06		0.89
1.1		1.02		1.01		0.86		1.08		0.88
1.11		0.94		1.02		0.86		1.05		0.84
1.04		0.97		0.99		0.87		1.06		0.9
1.02		0.92		0.97		0.85		1.1		0.91
1.03		0.9		0.96		0.85		1.08		0.9
1.07		0.94		0.93		0.86		1.08		0.89
1.08		0.98		0.96		0.85		1.05		0.9
1.07		0.99		0.96		0.86		1.04		0.91
1.02		0.98		1.04		0.86		1.06		0.87
1.02		0.97		1.05		0.91		1.1		0.9
1.07		0.95		1.05		0.95		1.09		0.91
1.04		0.98		1.02		0.96		1.07		0.88
0.98		1.01		1.02		0.98		1.09		0.84
1		0.96		1.02		0.99		1.1		0.84
1.04		0.94		1.09		0.94		1.07		0.88
1.03		0.94		1.07		0.95		1.09		0.91
1.02		0.93		1.05		0.98		1.05		0.91
1.05		0.94		1.02		0.99		1.01		0.95
1.05		0.88		1.09		1		1.06		0.95
1.07		0.86		1.07		0.93		1.13		0.96
1.1		0.87		1.03		0.92		1.17		0.98
1.04		0.88		0.99		0.9		1.19		1.02
1.01		0.91		1.07		0.89		1.16		0.96
1.03		0.88		1.09		0.9		1.15		0.97
1.01		0.93		1.06		0.93		1.09		0.96
1.02		0.92		1.07		0.94		1.11		1.02
1.01		0.94		1.1		0.93		1.12		1.01
1.06		0.89		1.15		0.9		1.11		1.04
1.01		0.86		1.19		0.84		1.14		1.06
1		0.91		1.22		0.87		1.13		1.1
0.98		0.9		1.21		0.89		1.1		1.1
0.93		0.9		1.23		0.94		1.06		1.11
0.95		0.91		1.23		0.95		1.05		1.09
1.01		0.88		1.29		0.92		1.03		1.1
1.06		0.86		1.29		0.92		1.06		1.09
1.13		0.87		1.23		0.89		1.1		1.07
1.14		0.92		1.22		0.94		1.17		1.07
1.17		0.92		1.25		0.98		1.16		1.05
1.21		0.91		1.25		0.99		1.11		1.1
1.21		0.94		1.22		1.03		1.11		1.06
1.13		0.96		1.22		1.04		1.13		0.98
1.07		1		1.18		1.09		1.16		0.93
1.08		0.98		1.25		1.12		1.18		0.93
1.11		0.93		1.23		1.16		1.17		0.93
1.1		0.97		1.21		1.16		1.13		1
1.12		1.02		1.15		1.13		1.14		1.01
1.07		1.05		1.14		1.12		1.11		0.96
1.07		1.06		1.1		1.14		1.15		0.92
1.07		1.04		1.11		1.17		1.17		0.94
1.09		0.99		1.11		1.17		1.16		0.95
1.1		0.93		1.16		1.12		1.15		0.94
1.06		0.99		1.2		1.08		1.16		0.96
1.02		0.99		1.25		1.11		1.17		0.96
0.94		1.03		1.2		1.13		1.17		0.94
0.9		1		1.22		1.13		1.16		1
0.9		0.98		1.25		1.07		1.15		0.98
0.93		1.03		1.24		1.08		1.13		0.94
0.98		1.03		1.24		1.02		1.12		0.98
0.97		1.02		1.21		0.96		1.1		1.01
0.98		1.01		1.15		0.96		1.08		1.06
1.02		0.99		1.09		0.97		1.1		1.07
1.02		0.93		1.09		0.97		1.13		1.03
1		0.92		1.18		0.94		1.2		1.05
0.95		0.92		1.16		0.92		1.2		1.02
0.99		0.96		1.16		0.93		1.13		1.05
0.95		0.97		1.09		0.98		1.07		1.13
0.97		1		1.14		0.97		1.06		1.07
1		1.02		1.17		0.94		1.03		1.07
0.96		1.07		1.13		1		1.05		1.09
0.94		1.08		1.16		1.06		1.09		1.07
0.99		1.12		1.22		1.03		1.12		1.07
0.95		1.16		1.21		1.01		1.14		1.08
0.92		1.13		1.16		1.01		1.16		1.1
0.91		1.05		1.14		1.05		1.15		1.09
0.88		0.99		1.16		1.04		1.1		1.04
0.9		1.02		1.19		1.02		1.06		1.02
0.86		1.02		1.19		0.98		1.11		1.04
0.89		1.06		1.22		0.97		1.11		1.01
0.91		1.06		1.21		0.98		1.13		1.02
0.87		1.05		1.18		0.99		1.09		1.02
0.86		1.09		1.15		0.97		1.05		1.02
0.85		1.09		1.16		0.93		1.03		0.99
0.79		1.06		1.12		0.91		1.02		0.99
0.8		1.11		1.15		0.9		1.03		0.98
0.83		1.08		1.09		0.92		1.01		0.99
0.83		1.13		1.03		0.92		1.01		0.98
0.85		1.12		1.02		0.97		1.02		1.06
0.85		1.1		1.06		1.03		0.99		1.06
0.85		1.09		1.04		1.05		0.92		1.07
0.79		1.08		1.04		1.06		0.86		1.04
0.79		1.1		1.04		1.01		0.94		0.99
0.82		1.07		1.01		0.98		0.97		0.96
0.8		1.02		0.98		0.98		1		0.9
0.83		1.04		0.95		0.96		1.09		0.93
0.84		1.03		0.98		0.97		1.1		0.99
0.84		1.01		1.06		0.96		1.17		1.02
0.88		0.97		1.08		0.97		1.21		0.99
0.89		0.99		1.08		0.99		1.21		0.99
0.92		1.02		1.1		0.99		1.19		1.03
0.91		1.04		1.15		0.99		1.18		1.05
0.88		0.99		1.17		0.98		1.16		1.07
0.94		1.05		1.19		0.94		1.15		1.08
0.94		1.02		1.15		0.97		1.16		1.08
0.95		1.01		1.1		0.99		1.2		1.05
0.94		1.01		1.11		1.02		1.16		1.04
0.94		0.99		1.11		1.01		1.16		0.98
0.88		0.98		1.12		0.97		1.11		0.93
0.91		0.95		1.13		0.97		1.07		0.98
0.92		0.92		1.13		1		1.1		1.01
1		0.89		1.14		1.02		1.06		0.96
1.03		0.9		1.11		0.99		1.01		0.96
0.99		0.91		1.11		1.01		1.03		0.98
1.01		0.91		1.14		1.03		1.08		0.99
1.01		0.89		1.06		1.02		1.08		1
1.05		0.95		1.03		1.03		1.03		1.05
1.06		0.97		1.02		1.01		1.06		1.08
1.08		0.93		1.03		0.98		1.12		1.05
1.04		0.94		1.03		1.02		1.17		1.1
1.01		0.97		1.01		1.05		1.22		1.13
0.98		1		0.98		1.03		1.18		1.15
0.97		1.01		1.01		1.04		1.13		1.17
0.97		1.01		1.04		1		1.09		1.13
1		1.03		1.04		0.98		1.1		1.11
1.06		1.07		1.03		0.97		1.12		1.12
1.06		1.13		1		0.95		1.1		1.14
1.06		1.12		0.96		0.95		1.12		1.17
1.05		1.11		0.91		0.96		1.13		1.12
1.05		1.13		0.92		1		1.14		1.11
0.98		1.17		0.93		0.99		1.05		1.13
0.94		1.15		0.9		0.95		1.02		1.12
0.9		1.13		0.87		0.98		1.06		1.12
0.89		1.1		0.86		0.97		1.07		1.1
0.91		1.09		0.88		0.96		1.05		1.06
0.93		1.03		0.94		1		1		1.08
0.96		1.03		0.99		1.02		1.03		1.07
1.01		0.99		1		1.04		1.03		1.06
1.04		0.99		0.96		1.05		1.08		1.09
1.09		0.99		0.91		1.07		1.05		1.11
1.14		1.02		0.88		1.01		1.03		1.07
1.12		1		0.88		0.94		1.04		1.06
1.11		1.02		0.85		0.95		1.03		1.09
1.11		1.05		0.87		0.97		1.03		1.14
1.11		1.04		0.88		0.96		1.06		1.11
1.13		1.03		0.87		0.93		1.06		1.09
1.05		1.1		0.89		0.95		1.12		1.05
1.1		1.01		0.91		0.99		1.14		1.09
1.04		0.96		0.89		0.97		1.19		1.11
0.94		0.88		0.84		1		1.22		1.12
0.94		0.89		0.85		1.04		1.17		1.08
0.95		0.89		0.85		1.03		1.19		1.06
0.93		0.87		0.84		1.07		1.13		1.02
0.97		0.92		0.88		1.14		1.1		1.03
0.99		0.98		0.94		1.19		1.07		1.04
1.03		0.99		0.91		1.21		1.03		1.07
1.04		0.95		0.87		1.22		1.05		1.04
1.01		0.98		0.86		1.18		1.1		0.99
0.97		1		0.89		1.16		1.09		0.99
1		0.97		0.89		1.15		1.14		0.99
0.98		0.96		0.83		1.14		1.16		1.02
0.94		0.95		0.83		1.12		1.2		1.06
0.97		0.97		0.86		1.11		1.2		1.09
1		0.97		0.84		1.1		1.24		1.09
1.06		0.99		0.87		1.12		1.23		1.1
1.08		0.95		0.87		1.15		1.24		1.16
1.08		0.94		0.93		1.14		1.26		1.12
1.06		0.94		0.99		1.14		1.26		1.04
1.04		1.03		0.96		1.11		1.26		0.99
1.08		1.05		0.94		1.09		1.28		0.98
1.11		1.02		0.94		1.14		1.26		0.97
1.11		0.98		0.91		1.13		1.24		0.98
1.1		0.96		0.84		1.11		1.21		0.99
1.11		0.96		0.86		1.08		1.16		0.95
1.02		0.98		0.86		1.05		1.17		0.98
1.03		1.02		0.87		1.05		1.18		1.04
1.04		1.04		0.88		1.06		1.14		1.06
1.08		1.05		0.9		1.08		1.15		1.09
1.04		1.09		0.92		1.08		1.12		1.11
1.02		1.03		0.91		1.04		1.11		1.1
1.01		0.98		0.87		1.04		1.08		1.05
0.97		0.97		0.85		1.01		1.04		1.02
0.97		0.97		0.86		0.95		1.03		1
0.96		0.93		0.87		0.96		1.01		0.98
0.99		0.9		0.91		0.93		0.99		1.01
1.02		0.91		0.92		0.9		0.96		1.06
1		0.94		0.97		0.91		0.93		1.07
0.97		0.96		1.04		0.87		0.96		1.08
0.98		0.91		1.03		0.85		0.94		1.07
1.05		0.91		1.03		0.89		0.94		1.05
1.09		0.95		1		0.94		0.96		1.05
1.1		0.92		1.02		0.94		0.93		1.06
1.1		0.9		1		0.97		0.92		1.06
1.11		0.89		0.97		0.99		0.86		1.11
1.03		0.93		0.99		0.96		0.9		1.1
1.04		0.97		1.01		0.99		0.97		1.08
1		0.99		1.01		0.95		0.96		1.06
1		0.99		1.01		0.92		0.96		1.08
1.03		0.99		0.98		0.88		0.95		1.1
1.06		0.93		1.03		0.9		0.89		1.08
1.06		0.86		1		0.91		0.89		1.08
1.04		0.87		0.97		0.85		0.89		1.07
1.06		0.88		0.92		0.83		0.89		1.01
1.09		0.87		0.9		0.82		0.88		0.95
1.06		0.84		0.91		0.81		0.89		0.92
1.02		0.82		0.93		0.82		0.93		0.9
1.02		0.79		0.97		0.89		0.97		0.91
1.1		0.76		0.98		0.91		1		0.92
1.07		0.76		0.98		0.9		1		0.93
1.01		0.75		1		0.86		0.97		1.01
1.01		0.74		1.06		0.85		0.97		1.06
1.04		0.74		1.03		0.87		0.98		1.08
1.04		0.76		1.02		0.84		1		1.06
1.07		0.74		1.04		0.8		1.05		1.07
1.02		0.75		1.07		0.79		1.02		1.11
1.02		0.81		1.1		0.8		0.98		1.17
0.99		0.83		1.07		0.81		1.02		1.18
0.94		0.84		1.08		0.79		0.98		1.18
0.93		0.82		1.1		0.83		0.97		1.14
0.95		0.87		1.06		0.85		0.98		1.14
0.92		0.9		1.03		0.82		1		1.09
0.92		0.93		1.04		0.73		1.02		1.09
0.92		0.89		1.04		0.72		1.08		1.03
0.92		0.87		1.02		0.71		1.04		1
0.96		0.9		0.98		0.74		1.02		1.02
0.97		0.86		1.04		0.82		0.93		1.02
0.97		0.89		1.07		0.83		0.97		0.99
0.97		0.89		1.07		0.89		0.98		1
0.97		0.96		1.08		0.9		0.97		0.99
0.93		0.99		1.09		0.88		1		1.01
0.92		0.99		1.13		0.86		1.05		0.99
0.86		1.04		1.14		0.85		1.05		0.97
0.81		1.05		1.11		0.84		1.06		1.01
0.82		1.06		1.07		0.86		1.03		1.07
0.85		1.07		1.04		0.87		0.98		1.08
0.87		1.04		1.02		0.87		0.99		1.06
0.89		1.06		1.07		0.87		1.02		1.03
0.9		1.09		1.1		0.91		1.02		1.09
0.94		1.11		1.06		0.95		1.01		1.11
0.91		1.09		1.03		0.96		0.98		1.15
0.86		1.11		1.02		0.98		0.94		1.15
0.87		1.08		0.97		0.96		0.99		1.17
0.84		1.03		0.99		0.91		1.06		1.13
0.84		1.03		0.97		0.94		1.04		1.17
0.83		1		0.92		0.96		0.99		1.15
0.81		0.97		0.93		0.98		1.01		1.1
0.82		0.98		0.89		1.03		1.01		1.07
0.87		1.03		0.84		1		1.04		1.06
0.88		1.1		0.86		0.98		1.04		1.09
0.9		1.08		0.85		1.01		1.1		1.13
0.91		1.06		0.81		1.01		1.12		1.14
0.88		1.03		0.82		0.99		1.14		1.13
0.87		1.05		0.89		0.96		1.13		1.08
0.83		1.03		0.89		0.9		1.15		1.07
0.81		1.04		0.84		0.93		1.12		1.09
0.82		1.04		0.87		0.97		1.14		1.08
0.82		1.07		0.84		0.98		1.18		1.1
0.82		1.09		0.86		0.95		1.18		1.13
0.88		1.1		0.86		0.92		1.19		1.14
0.89		1.1		0.84		0.93		1.15		1.08
0.87		1.15		0.89		0.93		1.12		1.05
0.89		1.16		0.91		0.95		1.07		1.11
0.91		1.21		0.96		0.97		1.08		1.08
0.96		1.15		0.98		0.92		1.14		1.11
0.98		1.11		1.01		0.94		1.19		1.23
1.02		1.16		1		0.96		1.17		1.2
1.07		1.14		1		0.98		1.18		1.16
1.08		1.18		1		1.03		1.21		1.13
1.01		1.24		1.04		1.1		1.2		1.11
0.95		1.27		1.05		1.09		1.15		1.13
0.92		1.22		1.08		1.11		1.1		1.13
0.93		1.22		1.03		1.16		1.06		1.11
0.96		1.23		1.02		1.16		1.05		1.12
0.96		1.25		1.04		1.17		1.04		1.11
0.92		1.24		1.03		1.09		1		1.1
0.93		1.21		1		1.1		1.03		1.1
0.96		1.24		1.02		1.13		1.01		1.1
0.99		1.25		0.99		1.16		1.02		1.1
1		1.25		1.01		1.22		1.02		1.13
0.99		1.23		1.01		1.17		1.01		1.12
0.96		1.24		0.96		1.14		1.01		1.08
1.01		1.19		0.95		1.14		1.03		1.14
1.08		1.16		0.98		1.15		1.01		1.11
1.09		1.13		1.03		1.16		1.02		1.06
1.08		1.13		1		1.2		1.01		1.05
1.09		1.1		1		1.2		1.01		1
1.14		1.05		0.99		1.19		1.05		1.03
1.12		1.05		0.97		1.2		1.03		1.05
1.13		1.07		0.94		1.23		1.08		1.02
1.14		1.05		0.97		1.25		1		1.05
1.1		1.06		0.99		1.23		0.99		1.06
1.11		1.03		0.99		1.24		0.97		1.08
1.13		1.01		0.97		1.23		0.96		1.06
1.1		1.01		0.98		1.22		0.97		1.03
1.11		1.06		1.04		1.16		0.98		1.01
1.09		1.07		1.07		1.18		1		1.03
1.11		0.98		1.07		1.2		0.99		1.02
1.14		1.02		1.07		1.23		0.98		1
1.17		1.02		1.06		1.24		0.98		1.02
1.14		0.97		1.09		1.28		0.97		1.09
1.19		0.97		1.15		1.27		0.95		1.12
1.21		0.99		1.18		1.24		0.93		1.06
1.2		0.95		1.14		1.25		0.92		1.02
1.22		0.92		1.15		1.28		0.92		1.03
1.22		0.91		1.14		1.32		0.92		1.08
1.18		0.95		1.11		1.3		0.9		1.11
1.14		1.04		1.15		1.27		0.9		1.13
1.13		1.05		1.13		1.23		0.9		1.11
1.12		1		1.12		1.19		0.88		1.07
1.17		1.01		1.1		1.2		0.9		1.07
1.17		1.02		1.07		1.16		0.94		1.09
1.09		1.02		1.07		1.15		0.97		1.06
1.12		1.03		1.12		1.16		1		0.98
1.13		1.05		1.12		1.13		0.99		0.94
1.14		1.08		1.14		1.16		0.92		0.94
1.12		1.05		1.09		1.17		0.9		0.97
1.15		1.02		1.06		1.18		0.89		0.96
1.11		1		1.05		1.17		0.87		1.01
1.09		1.01		1.04		1.17		0.88		1.05
1.09		1.02		1.09		1.09		0.92		1.08
1.11		0.96		1.12		1.07		0.94		1.06
1.17		0.91		1.11		1.04		0.9		1.01
1.16		0.89		1.1		1.04		0.9		0.99
1.14		0.9		1.12		1.02		0.93		1.02
1.19		0.93		1.1		1.01		0.93		1.05
1.22		0.92		1.1		1		0.9		1.03
1.18		0.97		1.07		1.01		0.9		1.03
1.18		0.96		1.07		1.01		0.91		1.04
1.22		0.96		1.02		1		0.93		1.03
1.24		0.97		1.02		1		0.97		1.05
1.24		0.95		0.99		1.03		1		1.03
1.23		0.97		1.01		1.07		1.06		1.02
1.26		0.93		1.05		1.05		1.04		0.98
1.24		0.88		1.05		1.03		0.98		0.97
1.23		0.92		1.06		1		0.94		1
1.19		0.96		1.08		1		0.96		0.98
1.15		0.99		1.1		0.99		0.96		0.94
1.15		0.98		1.15		0.95		0.97		1
1.16		0.97		1.16		1.23		1.18		1.24
1.15		0.97		1.17		1.55		1.45		1.51
1.16		0.98		1.14		1.59		1.51		1.54
1.11		0.96		1.18		1.62		1.55		1.54
1.1		0.96		1.16		1.64		1.61		1.55
1.06		0.96		1.17		1.66		1.64		1.62
1.06		0.93		1.21		1.75		1.61		1.68
1.14		0.94		1.26		1.78		1.58		1.64
1.16		0.93		1.28		1.81		1.6		1.63
1.14		0.96		1.26		1.78		1.51		1.6
1.17		0.98		1.21		1.68		1.49		1.54
1.15		1.01		1.2		1.32		1.21		1.19
1.13		1.04		1.19		1.05		0.98		0.94
1.13		0.99		1.23		1.08		0.91		0.92
1.12		1		1.27		1.05		0.92		0.97
1.09		1.02		1.25		1.08		0.97		0.94
1.06		0.95		1.25		1.08		0.96		0.93
1.04		0.96		1.25		1.1		0.99		0.96
1.06		0.98		1.22		1.08		0.98		0.97
1.06		0.99		1.24		1.05		1		0.91
1.09		0.98		1.22		0.98		1.05		0.84
1.11		0.98		1.22		0.95		1.07		0.82
1.12		0.93		1.2		0.92		1.1		0.83
1.1		0.91		1.21		0.88		1.11		0.8
1.07		0.91		1.19		0.86		1.08		0.8
1.09		0.94		1.13		0.83		1.1		0.81
1.15		0.94		1.12		0.89		1.12		0.82
1.17		0.98		1.1		0.94		1.12		0.82
1.15		1.02		1.08		1		1.09		0.82
1.06		1		1.09		1.02		1.11		0.86
1.01		0.98		1.12		1.04		1.11		0.91
1.07		1.06		1.14		0.99		1.12		0.86
1.04		1.1		1.12		1.02		1.12		0.83
1.03		1.13		1.11		1.04		1.09		0.86
1.11		1.14		1.06		1.03		1.03		0.88
1.13		1.09		1.1		1.01		1		0.96
1.08		1.03		1.09		0.96		0.99		0.94
1.07		1.03		1.11		0.95		1.03		0.9
1.08		1.03		1.11		0.95		1.06		0.89
1.02		1.04		1.09		0.89		1.12		0.9
1		1.07		1.09		0.89		1.15		0.9
1.02		1.06		1.16		0.92		1.13		0.92
1.02		1.07		1.21		0.93		1.16		0.95
0.97		1.03		1.14		0.98		1.14		1
0.95		1.05		1.09		0.99		1.15		1.02
0.89		1.05		1.09		1.03		1.17		1.05
0.91		1.07		1.07		1.01		1.2		1.04
0.95		1.06		1.06		1.01		1.19		0.96
0.92		1.05		1.1		1.01		1.16		0.95
0.95		1.03		1.08		0.99		1.15		0.97
0.91		1.03		1.07		0.96		1.13		1
0.87		1.09		1.07		0.97		1.12		1
0.93		1.09		1.04		0.99		1.08		1.03
0.95		1.08		1.09		0.99		1.06		0.99
0.91		1.08		1.09		1.01		1.08		0.98
0.94		1.09		1.08		1.02		1.07		0.98
0.99		1.08		1.07		1.02		1.08		0.94
0.99		1.09		1.06		1.07		1.05		0.94
1.01		1.12		1.06		1.09		1.04		0.93
1		1.12		1.08		1.04		0.97		0.89
0.95		1.16		1.06		1.08		0.97		0.92
0.98		1.16		1.05		1.09		0.99		0.92
0.97		1.14		1.06		1.08		1.02		0.89
0.98		1.14		1.09		1.04		0.99		0.87
1		1.11		1.13		1.03		0.99		0.9
1		1.08		1.13		0.99		0.95		0.9
1.01		1.08		1.15		1.03		0.97		0.93
1		1.1		1.08		1.06		1.04		0.89
0.95		1.12		1.06		1.11		1.01		0.93
0.94		1.09		1.03		1.03		1.01		0.96
0.95		1.05		1.01		1.04		1.03		0.94
0.92		1.05		1.06		1.09		1.06		0.95
0.94		1.05		1.04		1.09		1.05		0.93
0.94		1		1.04		1.06		1.04		0.89
0.98		0.99		1.04		1.06		1.05		0.91
1.01		1		1.06		1.05		1.12		0.87
1.01		1.01		1.05		1.08		1.13		0.89
0.97		1.04		1.01		1.09		1.05		0.94
0.92		1.02		0.99		1.06		0.98		0.96
0.87		1.07		0.98		1.03		1.03		0.93
0.86		1.07		0.92		1		1.06		0.96
0.86		1.06		0.89		0.96		1.07		0.97
0.87		1.04		0.83		0.98		1.08		0.95
0.88		1.03		0.86		0.99		1.02		1.01
0.9		1.07		0.83		0.99		1.02		1.02
0.9		1.07		0.83		0.98		1.04		0.94
0.81		1.1		0.81		1		1.05		0.92
0.81		1.09		0.83		1.01		1.08		0.89
0.8		1.03		0.83		0.98		1.1		0.87
0.8		1.04		0.88		1.02		1.09		0.85
0.81		1.05		0.89		1.04		1.05		0.87
0.82		1.04		0.91		0.99		1.05		0.83
0.85		1.04		0.95		0.92		1.03		0.76
0.82		1.06		0.92		0.87		1.04		0.8
0.8		1.04		0.96		0.91		1.04		0.83
0.81		1.04		1.03		0.96		1.03		0.93
0.83		1.06		1.05		1.02		1.01		0.94
0.82		1.05		1.05		1.06		0.96		0.9
0.78		1		1		1.06		0.97		0.88
0.74		1		0.98		1.03		1.02		0.88
0.75		0.97		1.01		0.94		1.02		0.88
0.75		0.96		1.06		0.94		0.99		0.87
0.75		0.92		1.08		0.96		1		0.86
0.77		0.91		1.06		0.92		0.97		0.82
0.78		0.93		1.02		0.9		0.99		0.81
0.75		0.97		1.02		0.96		1.01		0.88
0.75		0.97		1.01		0.95		1		0.94
0.75		0.93		1.01		0.9		1.01		0.99
0.75		0.93		0.99		0.85		1.04		0.97
0.7		0.92		1		0.88		1.07		0.92
0.68		0.92		0.98		0.92		1.08		0.89
0.68		0.93		0.96		0.96		1.07		0.9
0.7		0.92		0.96		0.97		1.06		0.92
0.69		0.94		0.96		0.96		1.06		0.9
0.67		0.89		0.94		0.93		1.07		0.9
0.67		0.86		0.95		0.9		1.06		0.91
0.67		0.84		0.96		0.88		1.07		0.87
0.68		0.88		0.96		0.89		1.12		0.9
0.67		0.86		0.94		0.92		1.16		0.92
0.67		0.87		0.95		0.97		1.18		0.93
0.63		0.89		0.96		0.89		1.14		0.94
0.61		0.87		0.97		0.87		1.07		0.98
0.61		0.86		0.95		0.87		1.05		0.95
0.61		0.83		0.91		0.89		1.12		0.99
0.61		0.89		0.89		0.86		1.09		1.03
0.6		0.89		0.87		0.83		1.07		1.02
0.58		0.86		0.84		0.83		1.09		1.06
[truncated: 9,848 more rows]

## Sheet: Figure 1m
	ptWT10			ptWT10U			adjust p value
YLL050C	2.14376	1.92079	2.24445	1.78672	1.78123	2.19496	0.341373
YLL036C	0.368976	0.352107	0.449329	0.946071	1.15974	1.31318	0.014763
YLL035W	0.0471554	0.0621702	0.0752854	0.288912	0.295877	0.339179	0.000642
YLL034C	0.0345196	0.0613903	0.0663389	0.0814068	0.0971809	0.0538372	0.227696
YLL031C	1.02642	0.757812	1.07586	0.435975	0.511258	0.41689	0.029138
YLL018C	1.2338	0.963681	1.38065	1.05873	1.24312	1.45063	0.747563
YLL011W	0.0728325	0.137565	0.166666	0.189742	0.209182	0.13024	0.239778
YLL008W	0.0541325	0.114684	0.102731	0.104067	0.118813	0.0862682	0.591508
YLL004W	0.0431286	0.0691	0.0844107	0.0540041	0.0611949	0.0423941	0.401303
YLL003W	0.206793	0.186719	0.254476	0.137507	0.155054	0.143637	0.064296

## Sheet: Figure 3c
Normalized doubling time
BY4742	yWT12	yWT18	yWT25
1.00992	2.54074	2.15476	1.33694
1.01384	2.73765	2.3058	1.36491
0.976245	2.73653	2.11449	1.39847

## Sheet: Figure 3d
LPImms
BY4742	yWT25
-0.0411078	0.0801222
0.0295223	0.147733
0.0127042	0.141318

## Sheet: Figure 4g
Supplemental Data : Peak area for metabolite features
Compounds	BY4742-8h-1	BY4742-8h-2	BY4742-8h-3	yWT12-8h-1	yWT12-8h-2	yWT12-8h-3	yWT25-8h-1	yWT25-8h-2	yWT25-8h-3	BY4742-24h-1	BY4742-24h-2	BY4742-24h-3	yWT12-24h-1	yWT12-24h-2	yWT12-24h-3	yWT25-24h-1	yWT25-24h-2	yWT25-24h-3	BY4742-48h-1	BY4742-48h-2	BY4742-48h-3	yWT12-48h-1	yWT12-48h-2	yWT12-48h-3	yWT25-48h-1	yWT25-48h-2	yWT25-48h-3
Xanthosine	2483.3	3026.31	2806.13	58575.1	62422.1	62216.5	91.48	279.282	202.531	136.657	688.523	300.891	416497	337117	371799	17.4047	88.5756	149.649	1481.32	1606.44	1273.12	69372.1	57783	51526.4	172.355	2515.36	700.811
Taurine	7678.26	8389.96	7800.58	58712.1	69400.2	77505.6	28176.9	36630	32979.1	26585.6	34732.3	31223.7	170422	158022	128395	97774.3	81693.2	72425.8	38844.3	42120.3	46017.6	470278	389910	337793	180182	139107	159580
2'-Deoxyinosine	54.1774	95.5766	22.7514	50.2599	77.2325	13.0504	4.45024	67.6877	53.1296	143.402	165.88	212.617	227.343	403.861	244.088	310.9	113.242	144.862	278.796	355.421	181.644	419.089	235.98	255.82	2405.97	1381	1999.67
Serine	54057.2	58606.3	62590.1	1523.96	1342.48	1429.9	590.06	539.621	960.756	55490.1	54583.2	55298.3	672.946	639.541	432.708	58084.5	64652.7	60946.6	40044.4	50446.2	46279.5	75.1798	84.464	60.6873	50037.3	58522.7	54461.9
Maltotriose	802.162	904.027	92.8947	985.801	833.663	1360.54	399.594	704.003	591.53	19621	16412.1	17404.6	551.721	616.221	595.678	1070.97	648.773	1066.46	20509.7	21401	21133.1	1947.7	2803.24	1767.18	1155.96	877.869	1117.08
Lysine	2.25932e+06	2.30869e+06	1.81757e+06	2.03212e+06	1.98772e+06	1.88138e+06	2.11318e+06	2.43574e+06	2.30659e+06	104278	96588.7	129883	3.97641e+06	4.12715e+06	3.80887e+06	1.40763e+06	1.39846e+06	1.43794e+06	89173.6	87671.2	80711.3	3.48058e+06	3.54222e+06	3.26314e+06	708929	762434	758766
Phenylalanine	11222.9	11532.4	11140.5	57.0187	200.678	148.761	188.372	338.878	211.963	6666.78	7092.42	6562.97	22113.2	17888.3	18257.3	7506.85	7511.9	8474.2	4543.64	3222.88	3144.03	8368.47	7304.33	6684.74	200.384	3573.86	359.627
Glutamic acid	1.05915e+06	1.10006e+06	1.11015e+06	439240	404420	389510	915034	1.04493e+06	1.09464e+06	968745	902296	949600	59544.1	66489	67866	534520	482751	563790	549408	556199	661516	55072.1	64960.2	53348.2	97737.4	149409	73443.3

## Sheet: Figure 5d
Seuqnce identity of CDSs ( %, wild type sequences were used the reference)
TUs	Sc2.0
75.0088	100
75.2026	100
80.0354	99.3532
79.3878	97.7114
85.0657	99.6032
99.9345	97.912
78.4407	96.9086
76.6193	97.1561
75.7275	97.6303
86.3426	97.3747
74.2944	97.114
75.3318	97.8062
84.7619	100
79.4613	97.615
77.2908	97.2112
100	99.6633
77.4854	97.3716
74.8918	98.2993
75	99.5238
77.9968	98.2293
74.4048	100
78.2587	98.8655
94.1634	98.2401
74.8148	98.1693

## Sheet: Figure 5e
Length of syn-promoter	Length of wt-promoter	Length of syn-terminator	Length of wt-terminator
505	277	45	249
128	526	61	277
117	314	36	314
190	267	67	333
137	655	73	929
137	150	40	404
117	262	72	154
117	323	45	154
117	323	52	110
334	251	36	332
113	249	39	200
113	286	53	73
265	314	67	200
265	500	70	200
264	500	52	200
268	500	40	200
269	500	73	20
264	500	61	200
265	500	53	200
264	416	56	200
266	500	55	200
265	500	61	139
265	500	58	200
266	487	52	176

## Sheet: Figure 6c
Normalized doubling time
BY4742	ySYN24
0.999038	2.12801
0.994225	2.21752
1.00674	2.30318

## Sheet: Supplementary Fig.1a
Genome	chrXIIL
428	59
423	168
407	475
718	666
63	117
854	248
241	558
191	169
501	504
398	257
330	125
1649	532
492	1049
266	909
643	149
1139	750
899	640
818	114
469	1560
243	3145
157	576
197	738
1030	713
377	1018
81	31
201	127
245	299
223	869
64	427
1044	386
168	758
97	838
441	587
222	826
84	150
136	413
443	1206
105	231
384	267
59	844
120	121
755	1206
639	753
673	437
397	180
131	574
261	670
207	234
211	102
110	144
63	947
371	880
188	161
414	325
444	99
191	633
138	104
687	153
1084	109
586	280
527	584
734	1467
176	617
810	428
1323	1662
38	161
313	250
221	70
226	57
658	251
461	382
741	490
524	128
478
781
95
158
1050
453
361
470
1951
331
202
590
634
168
261
267
1095
543
130
288
508
283
552
444
355
693
364
102
431
162
1302
599
818
1179
638
734
576
230
338
190
74
272
343
878
663
108
305
371
158
445
121
377
122
210
297
584
130
561
380
426
448
216
78
483
464
157
940
327
434
124
130
248
526
700
492
308
1771
109
70
4093
112
4911
239
354
237
123
1684
128
1352
396
377
166
475
289
438
976
382
212
546
107
158
493
243
215
100
591
99
152
17
232
255
170
197
293
380
110
1023
500
332
168
453
384
147
351
441
1047
424
659
441
430
895
828
406
119
254
134
498
56
242
221
378
92
274
441
121
495
251
79
434
184
449
109
385
565
540
251
139
1225
386
101
253
303
225
292
2196
291
669
969
202
39
219
588
141
1412
818
329
485
498
1877
200
518
112
589
302
1149
400
1771
289
112
297
526
470
379
643
512
666
572
421
290
174
511
511
204
1313
156
845
117
998
101
204
479
466
1089
721
424
121
311
544
185
269
154
640
543
314
577
437
873
374
185
266
705
547
144
251
555
62
132
284
64
47
457
439
179
81
784
148
860
94
429
228
574
783
444
103
186
107
192
132
1310
568
616
284
656
371
512
52
291
2164
508
506
73
30
449
728
306
366
185
292
50
521
762
392
126
469
201
113
439
95
341
152
624
894
613
256
319
784
954
323
388
106
234
404
435
156
35
265
123
188
272
763
1287
953
131
461
102
238
498
83
445
1657
339
267
688
376
88
592
460
448
338
328
535
161
126
196
299
1472
116
492
271
222
240
1050
588
824
306
86
64
308
1090
410
780
39
76
1055
145
650
440
262
129
147
111
41
88
472
339
346
741
76
436
516
660
146
339
30
237
625
382
327
150
524
251
176
715
270
192
259
298
145
529
116
77
834
2168
117
320
512
466
298
1803
1103
1756
329
79
78
345
338
158
110
221
936
447
226
772
469
248
1005
55
341
251
2052
317
79
630
564
207
288
511
628
424
180
216
248
363
128
212
89
839
152
742
149
349
489
767
501
530
238
860
700
853
457
173
369
1031
163
78
310
308
590
1171
134
178
173
514
188
149
239
267
1730
844
915
463
170
124
345
380
114
108
163
212
439
805
175
1057
108
204
542
204
1045
585
624
52
191
382
129
797
486
196
964
310
407
540
422
397
441
182
837
137
636
142
363
131
369
113
282
886
76
410
430
200
68
547
555
1092
113
363
631
810
54
709
145
147
123
121
180
29
29
191
268
695
595
404
123
409
138
339
653
406
307
318
575
132
289
226
647
192
889
701
860
876
945
1012
127
690
343
547
564
438
143
321
822
568
841
1179
584
106
131
121
439
435
655
118
352
624
274
493
94
777
459
225
449
388
1033
559
313
609
669
247
114
231
168
276
251
1046
628
236
725
412
314
464
2959
592
579
572
617
396
55
652
283
1018
531
894
587
148
335
336
610
459
487
65
553
134
259
681
561
1230
2471
211
95
412
127
386
682
895
89
148
205
1665
396
841
116
579
278
343
601
191
626
313
321
514
541
433
265
394
144
441
323
246
474
558
364
120
102
147
137
1797
434
386
324
384
114
120
171
176
288
347
355
30
99
693
410
307
889
110
1036
464
235
432
149
589
565
180
262
51
116
441
253
1494
116
227
438
1122
607
198
312
290
113
339
577
366
762
981
626
440
175
62
213
207
227
898
1359
110
446
368
101
1223
104
872
239
1251
281
377
368
336
70
861
169
636
117
1291
485
132
34
334
726
441
64
504
1756
812
86
594
692
27
736
411
257
194
109
721
154
231
124
883
601
101
114
124
727
130
281
165
117
637
289
150
161
166
133
344
568
571
297
449
141
671
271
102
88
597
523
455
71
730
119
351
401
98
477
278
1141
197
101
1229
2015
596
507
37
879
162
413
352
643
824
712
112
296
797
104
108
449
74
218
112
257
572
801
171
2215
405
126
198
502
298
104
207
113
371
577
319
62
535
313
1143
101
130
759
51
192
611
296
35
556
60
825
219
641
914
274
124
593
463
465
646
1234
143
776
376
44
1227
241
105
543
592
709
252
1771
764
395
123
111
292
792
441
992
369
103
488
364
414
555
617
640
112
227
830
377
566
466
138
108
439
558
321
766
116
479
822
102
74
345
1115
553
199
1749
172
519
545
83
278
683
568
788
240
1055
65
408
103
33
101
77
1051
754
345
605
586
1243
242
68
480
862
573
248
395
677
1156
656
126
377
193
121
552
50
593
88
72
73
621
1598
975
606
1090
238
393
472
49
108
125
679
246
544
429
436
519
54
614
345
583
135
313
123
198
735
880
443
256
89
119
523
486
111
1954
382
123
610
998
755
73
311
473
370
882
400
310
125
35
254
689
853
541
262
354
447
316
67
1320
424
759
118
32
322
686
136
652
202
342
326
198
571
450
1448
178
481
633
441
62
631
216
1408
38
305
408
516
843
169
1484
405
346
164
582
643
441
128
112
1147
256
146
377
620
1381
203
453
556
1284
346
863
76
107
644
472
487
191
114
693
28
965
539
424
707
40
329
341
1756
580
365
79
944
315
581
324
1158
153
388
567
202
605
582
1038
371
125
44
112
641
446
430
121
400
409
452
330
612
765
312
500
315
232
745
609
303
251
506
359
282
536
732
111
106
347
472
930
110
722
1356
575
327
525
347
767
622
249
113
525
643
889
719
166
234
597
212
583
886
112
58
150
706
47
370
339
302
551
498
378
512
178
553
257
922
151
458
1770
144
38
390
328
704
242
184
407
327
550
485
143
336
339
40
234
934
1548
786
646
102
287
109
366
1038
612
731
560
608
233
312
369
242
808
95
145
408
299
44
75
1027
122
466
536
377
433
665
181
747
464
114
221
346
182
348
398
75
101
419
138
164
831
170
226
45
699
1273
750
552
675
367
843
162
205
425
157
532
676
370
64
519
625
484
1199
500
1436
65
919
264
176
413
441
117
374
164
640
164
463
197
105
688
322
367
394
358
81
159
737
180
567
199
695
213
699
882
216
1431
182
476
198
576
340
154
529
508
1074
501
244
921
1771
441
418
218
1103
549
347
246
143
297
128
357
780
568
354
405
107
113
894
416
413
1756
1479
154
447
279
284
947
623
788
361
452
292
647
833
50
1130
371
395
120
561
505
219
634
847
220
238
40
272
850
1537
238
1221
433
102
75
286
112
689
547
803
224
832
2040
689
1049
519
265
410
1704
1076
241
161
101
69
434
720
299
909
587
759
123
1041
446
520
474
131
374
1546
190
749
767
166
181
350
1759
387
52
118
664
365
154
377
780
886
326
688
877
291
376
170
150
331
405
283
436
1888
352
715
162
421
217
107
667
2168
1771
200
713
247
137
515
141
279
1101
102
344
588
843
579
348
340
664
1448
344
524
683
410
487
664
2027
565
198
321
209
163
874
574
113
621
1277
427
113
1094
835
299
327
578
202
284
392
2629
641
755
93
169
1318
598
243
111
859
2146
236
240
216
474
107
312
899
549
1929
377
90
95
383
115
402
115
664
47
185
332
876
468
340
1434
406
336
485
108
902
134
585
98
207
149
1042
707
1212
618
161
142
116
645
189
328
606
125
774
294
625
521
162
233
335
104
652
377
598
260
439
25
502
157
191
1166
231
1072
67
491
678
1869
623
107
462
270
323
315
481
326
416
237
401
641
1756
548
474
272
585
633
117
283
225
689
31
308
1156
1620
1757
205
110
56
881
284
610
364
549
158
903
222
468
490
175
298
546
1255
1003
893
955
555
485
473
293
820
154
212
679
1505
45
277
155
206
133
96
470
668
281
565
563
352
298
650
591
195
336
366
206
234
223
147
299
118
348
237
124
100
186
234
105
125
31
513
62
2223
333
349
318
1066
354
197
186
112
127
810
727
123
103
213
839
2124
200
911
356
445
561
140
276
634
338
452
750
621
339
243
323
565
119
240
329
505
347
134
421
240
570
363
212
85
341
1003
1015
369
156
134
114
187
366
640
339
92
287
901
882
1383
1366
66
89
137
1099
247
109
515
681
1433
346
810
760
348
90
565
321
1637
159
240
101
648
315
161
215
255
667
286
675
457
271
429
326
249
692
645
588
945
1121
319
533
279
275
409
268
764
157
980
525
1756
313
367
136
210
273
488
756
102
145
209
43
295
529
427
167
247
160
1072
828
254
91
106
272
218
114
405
692
223
891
512
101
417
595
241
235
721
771
229
28
74
670
808
415
107
117
103
589
178
768
520
171
859
311
645
75
29
1572
546
504
118
35
531
112
725
55
228
369
552
52
396
673
1613
401
125
584
93
159
441
648
268
301
285
571
1148
626
214
563
103
1560
572
485
468
614
131
890
3145
513
118
262
435
275
88
789
100
229
173
443
592
110
630
507
421
1836
123
95
366
528
103
61
246
493
369
81
129
842
132
318
311
508
224
102
87
74
81
1037
363
130
643
323
442
148
348
31
238
328
163
951
123
457
616
369
576
330
760
586
356
446
360
450
1756
218
349
437
501
103
[truncated: 4,714 more rows]

[truncated: 9 more sheets: Supplementary Fig.2h, Supplementary Fig.2i, SupplementaryFig.6a, Supplementary Fig.6d, Supplementary Fig.6e, Supplementary Fig.6g, Supplementary Fig.6j, Supplementary Fig.7d, Supplementary Fig.9h]
